# Supplementary material for: PharmacoSTORM nanoscale pharmacology reveals cariprazine binding on Islands of Calleja granule cells
Source: Nat Commun. 2021 Nov 11;12:6505. doi: 10.1038/s41467-021-26757-z (PMC8586358; doi:10.1038/s41467-021-26757-z)
Supplement: Supplementary file 4 — Source Data [file 41467_2021_26757_MOESM4_ESM.xlsx]

## Sheet: Fig1
Panel a
	Fluo-cannabinoid concentration (M)	cAMP reduction (%)							log(agonist) vs. response -- Variable slope
	0	0	0	0	0	0			Best-fit values				95% Confidence Intervals
	10-9	0	0	0	0	0			Best-fit values				BOTTOM	-6.840 to 3.952
	10-8.5	-1.6297	1.0916	-1.1492	-4.3119	0.70837			BOTTOM	-1,444			TOP	27.57 to 44.62
	10-8	-2.859	6.11446	-0.6074	-4.9414	-0.5248			TOP	36,09			LOGEC50	-7.837 to -7.127
	10-7.5	18.7408	19.944	5.89607	2.42926	3.8775			LOGEC50	-7,482			HILLSLOPE	0.2638 to 1.732
	10-7	18.4601	21.644	15.4365	16.1574	2.21507			HILLSLOPE	0,9981			EC50	1.456e-008 to 7.461e-008
	10-6.5	31.4472	32.8666	33.3129	25.9155	23.0595			EC50	3,295e-008			Span	26.13 to 48.94
	10-6	35.6911	25.5164	35.8634	19.8904	28.6228			Span	37,53			Goodness of Fit
	10-5.5	40.5901	17.1791	51.5596	24.7555	49.6288			Std. Error				Degrees of Freedom	36
									BOTTOM	2,659			R2	0,7976
									TOP	4,201			Absolute Sum of Squares	2008
									LOGEC50	0,1749			Sy.x	7,468
									HILLSLOPE	0,3618			Number of points
									Span	5,618			Analyzed	40
Panel d
	PharmacoSTORM LPs / ImmunoSTORM LPs (norm. to average vehicle pretreatment)
	Vehicle	10 µM Rimonabant		Mann Whitney test
	0.571535	0		P value	0,0079
	1.55155	0.016982		Exact or approximate P value?	Exact
	0.56011	0.268703		P value summary	**
	1.26619	0.0217039		Are medians signif. different? (P < 0.05)	Yes
	1.05061	0.0237617		One- or two-tailed P value?	Two-tailed
				Sum of ranks in column A,B	40 , 15
				Mann-Whitney U	0,0000
Panel g
	PharmacoSTORM LPs / ImmunoSTORM LPs (norm. to average vehicle pretreatment)
	Vehicle	10 µM JZL184		Mann Whitney test
	0.893919	0.0706913		P value	0,0286
	1.034	0.162282		Exact or approximate P value?	Exact
	0.937337	0.265958		P value summary	*
	1.13474	0.331597		Are medians signif. different? (P < 0.05)	Yes
				One- or two-tailed P value?	Two-tailed
				Sum of ranks in column A,B	26 , 10
				Mann-Whitney U	0,0000
Panel j
	PharmacoSTORM LPs / ImmunoSTORM LPs (norm. to average vehicle pretreatment)
	Vehicle	10 µM MLA		Mann Whitney test
	0.844855	0		P value	0,0286
	0.452659	0		Exact or approximate P value?	Exact
	1.4755	0.014531		P value summary	*
	1.22699	0.039233		Are medians signif. different? (P < 0.05)	Yes
				One- or two-tailed P value?	Two-tailed
				Sum of ranks in column A,B	26 , 10
				Mann-Whitney U	0,0000

## Sheet: Fig2
Panel b
		Gi1-BRET response (%, norm. to pretreatment)
	[PD 128907], M	Vehicle			100 nM Fluo-CAR				log(agonist) vs. response
	10-6	100	100	100	28.1451	21.249	22.8567		Best-fit values	Vehicle	100 nM Fluo-CAR		95% Confidence Intervals	Vehicle	100 nM Fluo-CAR
	10-6.5	106.065	96.3019	97.7639	18.4682	17.0354	12.345		BOTTOM	= 0.0	= 0.0		TOP	91.80 to 99.89	11.71 to 47.99
	10-7	92.6877	91.1582	95.9579	9.30976	9.85673	2.76519		TOP	95,84	29,85		LOGEC50	-9.094 to -8.866	-7.310 to -5.873
	10-7.5	94.4647	90.0327	83.0176	-5.11085	13.2999	13.3458		LOGEC50	-8,980	-6,592		EC50	8.050e-010 to 1.362e-009	4.899e-008 to 1.339e-006
	10-8	89.6043	74.7508	92.6073	-1.2666	4.78949	-0.704017		EC50	1,047e-009	2,561e-007		Goodness of Fit
	10-8.5	62.6732	52.2099	77.0199	-3.86343	-0.673636	-4.37616		Span	= 95.84	= 29.85		Degrees of Freedom	28	28
	10-9	56.1354	47.8674	57.7701	-8.49179	4.64111	-15.6486		Std. Error				R2	0,9657	0,6153
	10-9.5	23.5448	22.9857	15.0109	1.20572	-1.64471	-21.8671		TOP	1,974	8,857		Absolute Sum of Squares	1404	1495
	10-10	9.9	19.9504	4.09951	-1.0535	5.04253	-14.9298		LOGEC50	0,05576	0,3507		Sy.x	7,080	7,307
	0	1.64538e-06	0	0	0	0	0						Constraints
													BOTTOM	BOTTOM = 0.0	BOTTOM = 0.0
													Number of points
													Analyzed	30	30
Panel c
	[Fluo-CAR], M	Gi1-BRET response
	10-6	16.2095	7.21798	0.8042			log(agonist) vs. response			95% Confidence Intervals
	10-6.5	11.1755	9.76398	11.7022			Best-fit values			TOP	5.320 to 15.21
	10-7	11.5663	5.7928	4.37781			BOTTOM	= 0.0		LOGEC50	-8.205 to -6.506
	10-7.5	5.29023	6.52188	3.47382			TOP	10,26		EC50	6.231e-009 to 3.116e-007
	10-8	0.460057	3.30551	1.04084			LOGEC50	-7,356		Goodness of Fit
	10-8.5	-5.72925	2.66362	-9.49679			EC50	4,406e-008		Degrees of Freedom	25
	10-9	2.81143	-0.836257	-0.97184			Span	= 10.26		R2	0,4988
	10-10	-9.70066	-4.69825	7.70795			Std. Error			Absolute Sum of Squares	515,9
	0	0	0	0			TOP	2,400		Sy.x	4,543
							LOGEC50	0,4124		Constraints
										BOTTOM	BOTTOM = 0.0
										Number of points
										Analyzed	27
Panel f
	PharmacoSTORM LPs / ImmunoSTORM LPs (norm. to average vehicle pretreatment)
	Vehicle	10 µM SB2277011		Mann Whitney test
	1.11587	0.0213965		P value	0,0286
	1.06324	0.0645575		Exact or approximate P value?	Exact
	0.867825	0.0585595		P value summary	*
	0.953063	0.112973		Are medians signif. different? (P < 0.05)	Yes
				One- or two-tailed P value?	Two-tailed
				Sum of ranks in column A,B	26 , 10
				Mann-Whitney U	0,0000
Panel g-i
	Fluo-cariprazine concentration (M)	Relative receptor occupancy								log(agonist) vs. response			95% Confidence Intervals
	0	0			0.000116395	0.000951801		0		Best-fit values			TOP	1.024 to 1.302
	10-10	0.00372403	0.00146854	0.00589776				0.00188433		BOTTOM	= 0.0		LOGEC50	-7.124 to -6.699
	10-9	0.0019263	0.00700312	0.0224251						TOP	1,163		EC50	7.523e-008 to 1.999e-007
	10-8	0.0332868	0.0460028	0.125415		0.084537				LOGEC50	-6,911		Goodness of Fit
	10-7.5		0.12896	0.432405	0.172155					EC50	1,226e-007		Degrees of Freedom	29
	10-7	0.138804	0.526123	0.599091						Span	= 1.163		R2	0,9321
	10-6.5		1.21323	0.748865		1.05073				Std. Error			Absolute Sum of Squares	0,4165
	10-6	1	1	1	1	1	1	1		TOP	0,06798		Sy.x	0,1198
										LOGEC50	0,1038		Constraints
													BOTTOM	BOTTOM = 0.0
													Number of points
													Analyzed	31
Panel i
	Fluo-cariprazine concentration (M)	Relative receptor occupancy					Mann Whitney test
	0	0	0.000116395	0.000951801	0		P value	0,0294
	10-10	0.00372403	0.00146854	0.00589776	0.00188433		Exact or approximate P value?	Gaussian Approximation
							P value summary	*
							Are medians signif. different? (P < 0.05)	Yes
							One- or two-tailed P value?	Two-tailed
							Sum of ranks in column A,B	10 , 26
							Mann-Whitney U	0,0000

## Sheet: Fig3
Panel a				Panel b					Panel f								Panel g
Panel i
	Fluo-CAR STORM density (LPs/μm2)
	Drd3+/+	Drd3-/-			Mann Whitney test
	4.1008	0.801086			P value	0,0357
	7.61032	1.31607			Exact or approximate P value?	Exact
	4.76837	0.534058			P value summary	*
	4.17709				Are medians signif. different? (P < 0.05)	Yes
	5.55674				One- or two-tailed P value?	Two-tailed
Panel j
	bins	% of Fluo-CAR STORM LPs
	1	0.272746
	2.5	3.09281
	4	7.83635
	5.5	12.1128
	7	15.6615
	8.5	18.1396
	10	16.7474
	11.5	12.1748
	13	7.2125
	14.5	3.73804
	16	1.74639
	17.5	0.727661
	19	0.30633
	20.5	0.142479
	22	0.0600448
Panel k
		Cumulative probability
	Nearest neighbor distance value (nm)	Fluo-CAR	Random
	0.223607	0.000226296
	0.360555	0.000452591			Kolmogorov-Smirnov test
	0.5	0.000678887			P value	<0,0001
	0.6	0.000905182			Exact or approximate P value?	Approximate
	0.608276	0.00113148			P value summary	****
	0.640312	0.00135777			Significantly different (P < 0.05)?	Yes
	0.761577	0.00158407			Kolmogorov-Smirnov D	0.2993
	0.781025	0.00181036
	0.824621	0.00203666			Note:	Data are plotted up to 550 nm nearest neighbour distance value
	0.948683	0.00226296				All statistics were performed on the full dataset
	0.989949	0.00248925
	1.0198	0.00271555
	1.04403	0.00294184
	1.08167	0.00339443
	1.10454	0.00384702
	1.11803	0.00396017
	1.14017	0.00418647
	1.20416	0.00441276
	1.3	0.00486535
	1.3153	0.00509165
	1.36015	0.00531795
	1.39284	0.00565739
	1.48661	0.00588368
	1.51327	0.00610998
	1.52971	0.00633627
	1.56205	0.00656257
	1.60312	0.00678887
	1.61555	0.00701516
	1.64924	0.00724146
	1.7	0.00746775
	1.71172	0.00769405
	1.77201	0.0078072
	1.78885	0.00825979
	1.81108	0.00837293
	1.86815	0.00882553
	1.8868	0.00905182
	1.90263	0.00927812
	1.9799	0.00950441
	1.98494	0.00973071
	1.99249	0.00984386
	2.02485	0.009957
	2.13776	0.0101833
	2.14709	0.0106359
	2.18403	0.010749
	2.20907	0.0109753
	2.24722	0.0112016
	2.28035	0.0116542
	2.30868	0.0121068
	2.32594	0.0123331
	2.40832	0.0124463
	2.48395	0.0126725
	2.5	0.0128988
	2.50799	0.0131251
	2.54951	0.0135777
	2.5632	0.013804
	2.59615	0.0140303
	2.60768	0.0144829
	2.69073	0.0147092
	2.74591	0.0149355
	2.76586	0.0151618
	2.77309	0.0156144
	2.78926	0.0158407
	2.84605	0.0162933
	2.86356	0.0165196
	2.87924	0.0167459
	2.9	0.0169722
	2.90689	0.0171985
	2.91548	0.0173116
	2.97321	0.0175379
	2.98329	0.0177642
	3.00167	0.0179905
	3.02324	0.0182168
	3.02655	0.0184431
	3.04631	0.0186694
	3.06105	0.0188957
	3.10161	0.019122
	3.13209	0.0192351
	3.19061	0.0194614
	3.2	0.0195746
	3.25576	0.0198009
	3.26956	0.0200272
	3.27567	0.0202534
	3.28024	0.0204798
	3.3	0.0205929
	3.31059	0.0208192
	3.3121	0.0210455
	3.32415	0.0212718
	3.33017	0.0213849
	3.35261	0.0216112
	3.4	0.0218375
	3.40147	0.0220638
	3.44093	0.0222901
	3.44819	0.0225164
	3.46699	0.0226295
	3.47131	0.0228559
	3.50143	0.0230821
	3.53553	0.0233084
	3.56931	0.0235347
	3.60555	0.023761
	3.63593	0.0239873
	3.64005	0.0242136
	3.71618	0.0244399
	3.72156	0.0246662
	3.75766	0.0248925
	3.76431	0.0250057
	3.78021	0.0252319
	3.82099	0.0254583
	3.84708	0.0256845
	3.8833	0.0259108
	3.88973	0.026024
	3.89101	0.0262503
	3.94081	0.0264766
	3.94588	0.0267029
	3.96232	0.0271555
	3.98497	0.0272686
	4	0.0277212
	4.03113	0.0279475
	4.04969	0.0281738
	4.08167	0.0284001
	4.10366	0.0286264
	4.10487	0.0289658
	4.11825	0.0291921
	4.13037	0.0293053
	4.15933	0.0294184
	4.17612	0.0296447
	4.22019	0.0300973
	4.23792	0.0303236
	4.24853	0.0305499
	4.29535	0.0306631
	4.36005	0.0308893
	4.36807	0.0310025
	4.37379	0.0311156
	4.38292	0.0314551
	4.38634	0.0316814
	4.39318	0.0319077
	4.40454	0.032134
	4.41475	0.0323603
	4.42041	0.0326997
	4.42945	0.032926
	4.43847	0.0331523
	4.4643	0.0333786
	4.47214	0.0336049
	4.4911	0.033718
	4.52548	0.0338312
	4.52769	0.0340575
	4.58803	0.0342838
	4.65296	0.0345101
	4.65725	0.0347364
	4.66476	0.0349627
	4.68401	0.035189
	4.68722	0.0355284
	4.70744	0.0357547
	4.70956	0.035981
	4.75395	0.0362073
	4.7676	0.0364336
	4.78539	0.0366599
	4.7927	0.036773
	4.80937	0.0372256
	4.81041	0.0373388
	4.82597	0.0375651
	4.82701	0.0377914
	4.83322	0.0380177
	4.83839	0.0382439
	4.88774	0.0384702
	4.89183	0.0386965
	4.90408	0.0388097
	4.95782	0.039036
	4.96488	0.0392623
	4.97393	0.0394886
	4.98197	0.0397149
	5.00899	0.0399412
	5.0448	0.0402806
	5.04876	0.0405069
	5.09215	0.0407332
	5.09313	0.0408463
	5.11077	0.0410726
	5.11566	0.0411858
	5.14004	0.0414121
	5.15461	0.0415252
	5.18652	0.0417515
	5.18941	0.0419778
	5.21728	0.0422041
	5.2811	0.0424304
	5.30094	0.0426567
	5.31413	0.042883
	5.32353	0.0429961
	5.33667	0.0432225
	5.34135	0.0434487
	5.3535	0.0435619
	5.37401	0.043675
	5.41295	0.0439013
	5.45619	0.0443539
	5.50818	0.0445802
	5.51725	0.0446934
	5.52177	0.0449197
	5.52268	0.0450328
	5.53173	0.0452591
	5.53624	0.0454854
	5.57135	0.0457117
	5.57584	0.045938
	5.57853	0.0461643
	5.59017	0.0463906
	5.59732	0.0465037
	5.60803	0.04673
	5.62939	0.0471826
	5.6648	0.0474089
	5.67274	0.0476352
	5.70088	0.0478615
	5.72713	0.0480878
	5.75587	0.0482009
	5.75847	0.0484272
	5.76975	0.0487667
	5.77062	0.048993
	5.77754	0.0492193
	5.78705	0.0494456
	5.80086	0.0496719
	5.82495	0.0498982
	5.84123	0.0501245
	5.86003	0.0502376
	5.88303	0.0503508
	5.88727	0.0504639
	5.90339	0.0506902
	5.91354	0.0508033
	5.9203	0.0510296
	5.94054	0.0512559
	5.96657	0.0513691
	5.98164	0.0515954
	6.01415	0.0518217
	6.04152	0.052048
	6.06383	0.0521611
	6.07454	0.0523874
	6.0803	0.0526137
	6.09016	0.0530663
	6.09262	0.0532926
	6.10983	0.0535189
	6.1131	0.0539715
	6.11882	0.0541978
	6.12944	0.0543109
	6.14003	0.0546504
	6.14654	0.0548767
	6.15224	0.0553293
	6.18466	0.0555556
	6.18547	0.0557819
	6.21772	0.0560081
	6.23939	0.0562344
	6.26259	0.056687
	6.28013	0.0569133
	6.29365	0.0571396
	6.30317	0.0573659
	6.32535	0.0575922
	6.33246	0.0580448
	6.33877	0.0581579
	6.36946	0.0582711
	6.38905	0.0583842
	6.40312	0.0586105
	6.41249	0.0587237
	6.4195	0.05895
	6.42573	0.0591763
	6.4405	0.0596289
	6.46607	0.059742
	6.4846	0.0599683
	6.48845	0.0601946
	6.5	0.0603078
	6.50692	0.0604209
	6.51153	0.0606472
	6.53682	0.0608735
	6.53758	0.0610998
	6.58027	0.0613261
	6.58635	0.0615524
	6.60303	0.0617787
	6.64831	0.062005
	6.66108	0.0622313
	6.70522	0.0624576
	6.70671	0.062797
	6.71863	0.0629102
	6.72309	0.0631365
	6.7424	0.0633627
	6.74759	0.063589
	6.76018	0.0638153
	6.78822	0.0639285
	6.79411	0.0641548
	6.80074	0.0642679
	6.8593	0.0643811
	6.87968	0.0644942
	6.8884	0.0647205
	6.91158	0.0648337
	6.93542	0.06506
	6.96348	0.0652863
	6.99214	0.0655126
	7.05762	0.0656257
	7.10633	0.065852
	7.11196	0.0659652
	7.11688	0.0661914
	7.14003	0.0664177
	7.14213	0.066644
	7.14493	0.0668703
	7.17008	0.0670966
	7.2111	0.0675492
	7.24707	0.0676624
	7.25672	0.0678887
	7.30068	0.068115
	7.30821	0.0683413
	7.34302	0.0685676
	7.3437	0.0687939
	7.34983	0.0692464
	7.36817	0.0694727
	7.37564	0.069699
	7.4027	0.0702648
	7.41485	0.0704911
	7.42428	0.0706042
	7.42496	0.0708305
	7.45453	0.0710568
	7.46726	0.0712831
	7.50733	0.0713962
	7.51532	0.0716225
	7.52396	0.0717357
	7.52861	0.0718488
	7.56637	0.071962
	7.60263	0.0721883
	7.61183	0.0724146
	7.61643	0.0728672
	7.6243	0.0730935
	7.65572	0.0732066
	7.66877	0.0734329
	7.69415	0.0735461
	7.71038	0.0737724
	7.73175	0.0738855
	7.73692	0.0741118
	7.74145	0.0742249
	7.78331	0.0743381
	7.8032	0.0744512
	7.81025	0.0746775
	7.83901	0.0747907
	7.85494	0.075017
	7.87147	0.0751301
	7.91202	0.0755827
	7.92591	0.075809
	7.9404	0.0760353
	7.96492	0.0761485
	7.98311	0.0762616
	7.99062	0.0764879
	7.99812	0.0767142
	8.0025	0.0769405
	8.02309	0.0771668
	8.07094	0.0773931
	8.10247	0.0776194
	8.11234	0.0777325
	8.14002	0.0779588
	8.14923	0.078072
	8.17863	0.0782983
	8.20366	0.0784114
	8.22192	0.0786377
	8.22982	0.0787508
	8.23286	0.0789771
	8.2365	0.0792034
	8.26801	0.0793166
	8.27345	0.0795429
	8.30241	0.0797692
	8.30963	0.0799955
	8.31865	0.0802218
	8.31926	0.0804481
	8.36779	0.0806744
	8.38153	0.0809007
	8.4119	0.081127
	8.422	0.0813533
	8.43801	0.0815795
	8.48528	0.0818058
	8.5	0.0820321
	8.53756	0.0822584
	8.53815	0.0823716
	8.54283	0.0828242
	8.55862	0.0830505
	8.5703	0.0832768
	8.57263	0.083503
	8.57555	0.0837293
	8.59069	0.0839557
	8.60058	0.0842951
	8.62148	0.0846345
	8.64523	0.084974
	8.65563	0.0850871
	8.66083	0.0853134
	8.67006	0.0855397
	8.68332	0.0856529
	8.73212	0.0858792
	8.75557	0.0861055
	8.80057	0.0863317
	8.80909	0.086558
	8.81022	0.0866712
	8.81419	0.0867843
	8.86454	0.0870106
	8.8955	0.0871238
	8.90506	0.0873501
	8.92693	0.0875764
	8.94427	0.0878027
	8.98276	0.088029
	8.98721	0.0882553
	8.99389	0.0884816
	9.00278	0.0885947
	9.03383	0.088821
	9.04268	0.0889342
	9.0471	0.0891604
	9.05207	0.0893867
	9.05538	0.089613
	9.06863	0.0898393
	9.07965	0.0900656
	9.09725	0.0902919
	9.10055	0.0905182
	9.1022	0.0907445
	9.10934	0.0909708
	9.14002	0.0911971
	9.16624	0.0914234
	9.17824	0.0916497
	9.18368	0.0917628
	9.19239	0.0919891
	9.20217	0.0922154
	9.21141	0.0924417
	9.22659	0.0925549
	9.24175	0.092668
	9.25743	0.0927812
	9.26553	0.0930075
	9.27038	0.0931206
	9.27631	0.0933469
	9.27793	0.0934601
	9.28924	0.0936864
	9.30054	0.0939127
	9.3086	0.0941389
	9.33435	0.0943652
	9.36056	0.0945915
	9.38137	0.0948178
	9.38616	0.0950441
	9.40319	0.0952704
	9.42019	0.0954967
	9.4414	0.095723
	9.46414	0.0959493
	9.47048	0.0961756
	9.48947	0.0962888
	9.6026	0.0965151
	9.61301	0.0967413
	9.62133	0.0969676
	9.64624	0.0971939
	9.66023	0.0974202
	9.67729	0.0976465
	9.70824	0.0978728
	9.71288	0.0980991
	9.73088	0.0983254
	9.74166	0.0985517
	9.74526	0.0986649
	9.75295	0.098778
	9.76934	0.0990043
	9.78366	0.0992306
	9.79439	0.0993437
	9.80459	0.09957
	9.80816	0.0997963
	9.81835	0.100136
	9.84784	0.100249
	9.86712	0.100475
	9.88585	0.100701
	9.90404	0.101041
	9.92472	0.101494
	9.94032	0.10172
	9.94636	0.101833
	9.96243	0.101946
	9.97296	0.102059
	9.98098	0.102286
	9.98249	0.102399
	9.98599	0.102625
	10.021	0.102851
	10.0245	0.103078
	10.0305	0.103191
	10.0439	0.103417
	10.0568	0.10353
	10.0722	0.103757
	10.0901	0.103983
	10.1079	0.104209
	10.1138	0.104435
	10.1193	0.104662
	10.139	0.104888
	10.1415	0.105114
	10.1951	0.105341
	10.198	0.105454
	10.2069	0.10568
	10.2108	0.106133
	10.2343	0.106359
	10.2474	0.106585
	10.2616	0.106812
	10.2704	0.106925
	10.2728	0.107151
	10.2825	0.107604
	10.3175	0.107943
	10.3238	0.108169
	10.348	0.108396
	10.3581	0.108509
	10.373	0.108735
	10.3788	0.108961
	10.4043	0.109075
	10.4101	0.109301
	10.4178	0.109527
	10.4709	0.10964
	10.5095	0.109867
	10.5537	0.10998
	10.5849	0.110093
	10.5991	0.110432
	10.6075	0.110659
	10.6174	0.110885
	10.6212	0.111111
	10.6217	0.111337
	10.6231	0.111564
	10.6367	0.11179
	10.6471	0.111903
	10.6513	0.112243
	10.6625	0.112469
	10.6888	0.112695
	10.6977	0.112808
	10.7564	0.113035
	10.7629	0.113148
	10.7787	0.113374
	10.8157	0.1136
	10.8171	0.113827
	10.8259	0.114053
	10.8342	0.114279
	10.8462	0.114505
	10.8467	0.114732
	10.8706	0.114958
	10.8784	0.115184
	10.8908	0.115411
	10.9005	0.115524
	10.9115	0.11575
	10.9385	0.115976
	11.0114	0.11609
	11.0218	0.116316
	11.029	0.116542
	11.044	0.116768
	11.0535	0.116882
	11.0653	0.116995
	11.082	0.117334
	11.0941	0.11756
	11.1306	0.117787
	11.1364	0.118013
	11.1946	0.118239
	11.1987	0.118353
	11.2005	0.119031
	11.2161	0.119258
	11.233	0.119484
	11.2721	0.11971
	11.3111	0.119823
	11.3137	0.12005
	11.3318	0.120276
	11.3437	0.120502
	11.3569	0.120729
	11.36	0.120955
	11.3635	0.121181
	11.3846	0.121408
	11.4061	0.121634
	11.4158	0.121747
	11.4438	0.121973
	11.4769	0.1222
	11.4856	0.122313
	11.5004	0.122539
	11.5109	0.122992
	11.5135	0.123218
	11.5879	0.123444
	11.6078	0.123671
	11.64	0.123897
	11.6469	0.124123
	11.6825	0.124349
	11.7047	0.124576
	11.7154	0.124802
	11.7273	0.125028
	11.729	0.125255
	11.7644	0.125481
	11.7686	0.125707
	11.7835	0.125934
	11.7886	0.12616
	11.7924	0.126273
	11.8068	0.126499
	11.8089	0.126612
	11.8152	0.126952
	11.8596	0.127065
	11.8701	0.127291
	11.8802	0.127404
	11.895	0.127518
	11.905	0.127631
	11.9971	0.127744
	12.0017	0.12797
	12.015	0.128196
	12.0167	0.128423
	12.0208	0.128536
	12.0283	0.128649
	12.0416	0.128875
	12.0433	0.129102
	12.1037	0.129328
	12.1754	0.129554
	12.1758	0.129667
	12.2025	0.12978
	12.2262	0.129894
	12.2385	0.130007
	12.254	0.13012
	12.2576	0.130233
	12.2613	0.130459
	12.2703	0.130686
	12.3146	0.130799
	12.3223	0.130912
	12.3665	0.131365
	12.3943	0.131478
	12.3976	0.131704
	12.4016	0.13193
	12.4197	0.132044
	12.4451	0.13227
	12.478	0.132496
	12.4788	0.132722
	12.4852	0.132835
	12.516	0.133062
	12.5674	0.133288
	12.5782	0.133514
	12.5937	0.133741
	12.6064	0.133967
	12.6372	0.134306
	12.64	0.134419
	12.657	0.134646
	12.6574	0.134872
	12.659	0.135098
	12.7201	0.135325
	12.735	0.135551
	12.7476	0.135777
	12.7577	0.13589
	12.8035	0.136004
	12.8144	0.13623
	12.8316	0.136456
	12.8363	0.136683
	12.855	0.136796
	12.8763	0.137022
	12.881	0.137248
	12.8996	0.137361
	12.9004	0.137588
	12.9031	0.137814
	12.9124	0.137927
	12.9248	0.138153
	12.9553	0.138606
	12.9557	0.138719
	12.9634	0.138832
	12.9653	0.139172
	13.0061	0.139398
	13.0146	0.139624
	13.0587	0.139737
	13.0679	0.139964
	13.0832	0.14019
	13.1183	0.140303
	13.1244	0.140756
	13.1366	0.140869
	13.1469	0.140982
	13.1488	0.141095
	13.1727	0.141322
	13.2004	0.141661
	13.2098	0.141887
	13.2136	0.142114
	13.2186	0.14234
	13.2257	0.142566
	13.2276	0.142679
	13.2548	0.142792
	13.2608	0.143019
	13.2801	0.143245
	13.2835	0.143471
	13.2853	0.143698
	13.291	0.143924
	13.3004	0.14415
	13.3034	0.144377
	13.3417	0.144603
	13.3454	0.144829
	13.3843	0.144942
	13.3989	0.145169
	13.4004	0.145282
	13.4239	0.145621
	13.4347	0.145847
	13.4481	0.146074
	13.4733	0.146187
	13.497	0.1463
	13.503	0.146413
	13.5093	0.146753
	13.5204	0.146979
	13.53	0.147205
	13.5359	0.147318
	13.537	0.147545
	13.5625	0.147771
	13.6125	0.147997
	13.6297	0.14811
	13.6418	0.14845
	13.6459	0.148563
	13.6473	0.149129
	13.6616	0.149355
	13.6821	0.149468
	13.7535	0.149695
	13.7568	0.150147
	13.7768	0.150373
	13.7786	0.1506
	13.7931	0.150713
	13.8033	0.151052
	13.8134	0.151279
	13.8246	0.151392
	13.8409	0.151618
	13.8715	0.151844
	13.8798	0.152071
	13.8924	0.152297
	13.9205	0.15275
	13.9216	0.152976
	13.9313	0.153202
	13.9818	0.153428
	14.0089	0.153655
	14.0132	0.153768
	14.0432	0.15422
	14.0801	0.154447
	14.1152	0.15456
	14.1198	0.154786
	14.1326	0.155012
	14.1397	0.155239
	14.151	0.155465
	14.1651	0.155691
	14.2172	0.155918
	14.2215	0.156031
	14.2285	0.156144
	14.2562	0.156257
	14.2611	0.156483
	14.2689	0.156596
	14.278	0.156823
	14.3279	0.156936
	14.3339	0.157162
	14.3391	0.157275
	14.384	0.157502
	14.3851	0.157615
	14.3924	0.157841
	14.4014	0.157954
	14.4201	0.158067
	14.425	0.158294
	14.4534	0.15852
	14.4641	0.158973
	14.4682	0.159199
	14.4941	0.159312
	14.5097	0.159538
	14.5169	0.159765
	14.5207	0.159991
	14.5362	0.160217
	14.5417	0.16033
	14.5582	0.160557
	14.5619	0.160783
	14.5794	0.160896
	14.588	0.161122
	14.6014	0.161349
	14.6031	0.161575
	14.6509	0.161801
	14.6564	0.162028
	14.7136	0.162254
	14.7218	0.162367
	14.7275	0.162593
	14.7299	0.162707
	14.7363	0.162933
	14.7628	0.163159
	14.7959	0.163272
	14.8007	0.163498
	14.8277	0.163612
	14.8762	0.163838
	14.905	0.164064
	14.9111	0.164291
	14.9121	0.164517
	14.9188	0.164743
	14.9215	0.164969
	14.9282	0.165083
	14.9857	0.165196
	15.0013	0.165422
	15.003	0.165762
	15.0083	0.166214
	15.0206	0.166327
	15.0615	0.16644
	15.1159	0.166553
	15.1209	0.166667
	15.2191	0.166893
	15.2463	0.167119
	15.3082	0.167346
	15.3154	0.167459
	15.3525	0.167572
	15.36	0.167685
	15.3681	0.167911
	15.3769	0.168138
	15.4042	0.168364
	15.4052	0.16859
	15.4055	0.168703
	15.412	0.16893
	15.4858	0.169156
	15.5003	0.169269
	15.5206	0.169495
	15.5502	0.169722
	15.5544	0.170061
	15.5618	0.170287
	15.632	0.170514
	15.6605	0.170627
	15.6707	0.17074
	15.6732	0.170853
	15.7115	0.171079
	15.7496	0.171306
	15.8231	0.171532
	15.8256	0.171645
	15.8316	0.171758
	15.8483	0.171985
	15.9154	0.172211
	15.939	0.172437
	15.9512	0.17255
	15.9552	0.172663
	15.97	0.172777
	15.9706	0.17289
	15.9831	0.173116
	16.0016	0.173342
	16.0178	0.173569
	16.0225	0.173795
	16.0312	0.174021
	16.0552	0.174134
	16.1028	0.174248
	16.1447	0.174474
	16.2012	0.1747
	16.2262	0.174927
	16.2361	0.175153
	16.2496	0.175266
	16.2521	0.175379
	16.2782	0.175605
	16.2985	0.175832
	16.311	0.176058
	16.3233	0.176284
	16.3355	0.17651
	16.36	0.176624
	16.4201	0.176737
	16.4235	0.176963
	16.4596	0.177189
	16.4639	0.177416
	16.4757	0.177868
	16.4879	0.178095
	16.5012	0.178321
	16.5027	0.178547
	16.5324	0.178774
	16.5605	0.179
	16.5846	0.179226
	16.5955	0.179452
	16.6012	0.179565
	16.682	0.179679
	16.7505	0.179792
	16.7586	0.180018
	16.7622	0.180244
	16.763	0.180358
	16.7705	0.180584
	16.7726	0.18081
	16.7839	0.181036
	16.8027	0.181263
	16.8573	0.181376
	16.8576	0.181602
	16.86	0.181715
	16.8908	0.181829
	16.9047	0.182055
	16.9068	0.182168
	16.9169	0.182394
	16.9434	0.18262
	16.9614	0.182734
	16.9853	0.18296
	16.9921	0.183186
	17.0106	0.183413
	17.0156	0.183639
	17.0206	0.183752
	17.0449	0.183978
	17.0496	0.184205
	17.059	0.184318
	17.1129	0.184544
	17.1208	0.18477
	17.1231	0.184884
	17.1397	0.18511
	17.1453	0.185336
	17.1572	0.185789
	17.1991	0.185902
	17.2003	0.186128
	17.263	0.186468
	17.2957	0.186581
	17.3003	0.186694
	17.3173	0.18692
	17.3254	0.187033
	17.3658	0.187146
	17.3968	0.187373
	17.4072	0.187486
	17.4256	0.187712
	17.4725	0.187939
	17.4751	0.188165
	17.5071	0.188391
	17.5354	0.188504
	17.5642	0.188617
	17.5755	0.188844
	17.6114	0.18907
	17.6139	0.189296
	17.64	0.189523
	17.648	0.189749
	17.6822	0.189975
	17.6867	0.190201
	17.7079	0.190428
	17.7234	0.190654
	17.7792	0.19088
	17.8003	0.191107
	17.8025	0.191333
	17.807	0.191559
	17.8665	0.191785
	17.9234	0.191899
	17.9471	0.192125
	17.9524	0.192238
	17.9936	0.192464
	18.0014	0.192578
	18.0225	0.192691
	18.025	0.192804
	18.0544	0.19303
	18.0867	0.193256
	18.0898	0.193483
	18.1276	0.193596
	18.129	0.193822
	18.1298	0.193935
	18.2099	0.194048
	18.2214	0.194275
	18.2439	0.194501
	18.2477	0.194727
	18.2529	0.19484
	18.265	0.195067
	18.2784	0.19518
	18.2833	0.195293
	18.2858	0.195406
	18.3175	0.195632
	18.324	0.195859
	18.3325	0.195972
	18.348	0.196198
	18.3698	0.196425
	18.3883	0.196651
	18.3919	0.196764
	18.4805	0.19699
	18.5	0.197103
	18.5054	0.19733
	18.5284	0.197443
	18.5348	0.197669
	18.5691	0.197896
	18.5914	0.198122
	18.6078	0.198348
	18.6344	0.198461
	18.7096	0.198574
	18.7182	0.198687
	18.7387	0.198801
	18.7601	0.198914
	18.795	0.19914
	18.829	0.199366
	18.8672	0.19948
	18.886	0.199706
	18.9024	0.199819
	18.9066	0.199932
	18.9085	0.200158
	18.9283	0.200385
	18.9655	0.200611
	18.9842	0.200837
	18.9932	0.20095
	19.0055	0.201177
	19.0079	0.20129
	19.0142	0.201516
	19.0158	0.201629
	19.0213	0.201856
	19.0263	0.202082
	19.0877	0.202308
	19.1269	0.202421
	19.1377	0.202648
	19.1659	0.202874
	19.1708	0.2031
	19.2276	0.203326
	19.2354	0.203553
	19.2375	0.203779
	19.251	0.203892
	19.2762	0.204005
	19.308	0.204232
	19.3132	0.204345
	19.3205	0.204571
	19.3494	0.204684
	19.3597	0.204797
	19.401	0.204911
	19.4093	0.205024
	19.4126	0.205137
	19.4487	0.205363
	19.4797	0.20559
	19.4987	0.205703
	19.5233	0.205816
	19.5305	0.205929
	19.5412	0.206042
	19.5433	0.206268
	19.5819	0.206495
	19.5888	0.206721
	19.5921	0.206947
	19.6023	0.207174
	19.639	0.207287
	19.6637	0.207513
	19.6939	0.207626
	19.7314	0.207739
	19.7363	0.207852
	19.7396	0.207966
	19.7466	0.208192
	19.7497	0.208305
	19.7608	0.208531
	19.7717	0.208645
	19.7995	0.208871
	19.8093	0.209097
	19.8162	0.20921
	19.8295	0.209436
	19.8588	0.209663
	19.8726	0.209776
	19.901	0.209889
	19.9181	0.210115
	19.9218	0.210229
	19.9224	0.210455
	19.9249	0.210568
	19.9324	0.210794
	19.962	0.211021
	19.9725	0.211247
	20.0125	0.211473
	20.0262	0.2117
	20.0325	0.211926
	20.0831	0.212265
	20.0878	0.212378
	20.14	0.212491
	20.1547	0.212605
	20.1556	0.212831
	20.1658	0.213057
	20.1765	0.213284
	20.2072	0.21351
	20.28	0.213623
	20.3067	0.213849
	20.3089	0.214076
	20.318	0.214189
	20.3539	0.214415
	20.4088	0.214641
	20.4267	0.214868
	20.4284	0.215094
	20.46	0.215207
	20.4627	0.215433
	20.4629	0.21566
	20.4793	0.215886
	20.498	0.215999
	20.5066	0.216225
	20.5183	0.216452
	20.5205	0.216678
	20.5913	0.216904
	20.6189	0.217131
	20.6313	0.217244
	20.6652	0.217357
	20.6736	0.217583
	20.6867	0.217809
	20.7152	0.218036
	20.728	0.218262
	20.7369	0.218375
	20.7588	0.218602
	20.7762	0.218828
	20.7966	0.219054
	20.8904	0.21928
	20.9308	0.219507
	20.9848	0.219733
	21.0238	0.219846
	21.0355	0.220072
	21.0487	0.220299
	21.1123	0.220525
	21.1142	0.220751
	21.1559	0.220864
	21.157	0.221091
	21.1804	0.221204
	21.1854	0.221317
	21.1984	0.221543
	21.2085	0.22177
	21.2323	0.221883
	21.2532	0.221996
	21.2735	0.222222
	21.3251	0.222448
	21.3338	0.222675
	21.3441	0.222901
	21.3581	0.223127
	21.3637	0.223241
	21.3974	0.223354
	21.415	0.223467
	21.4758	0.22358
	21.4767	0.223693
	21.5	0.223919
	21.5676	0.224033
	21.5745	0.224259
	21.587	0.224485
	21.6171	0.224712
	21.6333	0.224938
	21.664	0.225051
	21.691	0.225277
	21.7083	0.22539
	21.7279	0.225503
	21.792	0.225617
	21.8002	0.225843
	21.8083	0.225956
	21.8662	0.226182
	21.8806	0.226409
	21.8888	0.226522
	21.9064	0.226748
	21.9146	0.226974
	21.9208	0.227088
	21.9313	0.227314
	22.0077	0.227427
	22.0411	0.227653
	22.1253	0.22788
	22.1359	0.228106
	22.1382	0.228332
	22.1551	0.228558
	22.1635	0.228672
	22.2002	0.228898
	22.2009	0.229124
	22.2056	0.229237
	22.2182	0.229351
	22.2326	0.229577
	22.241	0.22969
	22.2686	0.229916
	22.2749	0.230143
	22.3396	0.230369
	22.3591	0.230595
	22.3895	0.230708
	22.402	0.230935
	22.404	0.231161
	22.4089	0.231387
	22.5	0.231613
	22.5142	0.231727
	22.5229	0.231953
	22.6586	0.232066
	22.6738	0.232292
	22.7528	0.232519
	22.7706	0.232745
	22.8254	0.232971
	22.832	0.233084
	22.8543	0.233198
	22.8554	0.233424
	22.8561	0.23365
	22.857	0.233876
	22.858	0.234103
	22.8589	0.234216
	22.9059	0.234442
	22.9316	0.234669
	22.9715	0.234782
	22.9817	0.235008
	22.993	0.235234
	23.0254	0.235347
	23.079	0.235574
	23.0931	0.2358
	23.1019	0.235913
	23.1041	0.236139
	23.1728	0.236253
	23.1821	0.236366
	23.1976	0.236479
	23.3122	0.236592
	23.4335	0.236818
	23.4337	0.236931
	23.4367	0.237045
	23.4542	0.237158
	23.4955	0.237271
	23.5104	0.237497
	23.5185	0.23761
	23.5315	0.237724
	23.5601	0.23795
	23.5697	0.238176
	23.6002	0.238402
	23.6237	0.238515
	23.6932	0.238742
	23.7036	0.238968
	23.7065	0.239081
	23.7321	0.239194
	23.7697	0.239308
	23.7844	0.239534
	23.7857	0.239647
	23.7924	0.23976
	23.7945	0.239986
	23.8447	0.240213
	23.8472	0.240326
	23.865	0.240552
	23.8883	0.240779
	23.904	0.240892
	23.9282	0.241118
	23.9301	0.241344
	24.016	0.24157
	24.0616	0.241684
	24.1299	0.24191
	24.1404	0.242136
	24.1537	0.242363
	24.2491	0.242589
	24.2738	0.242702
	24.3212	0.242928
	24.3232	0.243041
	24.3516	0.243494
	24.3906	0.24372
	24.4166	0.243834
	24.418	0.243947
	24.4248	0.24406
	24.4283	0.244173
	24.4859	0.244399
	24.4951	0.244512
	24.4969	0.244625
	24.5837	0.244852
	24.5905	0.245078
	24.5953	0.245191
	24.6142	0.245418
	24.6221	0.245644
	24.6288	0.24587
	24.6532	0.245983
	24.6658	0.246209
	24.7073	0.246436
	24.7316	0.246662
	24.8032	0.246888
	24.805	0.247002
	24.8073	0.247228
	24.8501	0.247341
	24.867	0.247454
	24.9018	0.24768
	24.9064	0.247907
	24.9191	0.24802
	24.9243	0.248133
	24.9263	0.248246
	24.9904	0.248473
	25.0338	0.248586
	25.134	0.248699
	25.2103	0.248925
	25.2715	0.249151
	25.2733	0.249378
	25.316	0.249604
	25.4191	0.249717
	25.4421	0.249943
	25.5	0.25017
	25.5196	0.250396
	25.5853	0.250509
	25.6363	0.250622
	25.6439	0.250736
	25.6445	0.250962
	25.7109	0.251075
	25.7117	0.251301
	25.7334	0.251528
	25.7498	0.251641
	25.794	0.251754
	25.8031	0.25198
	25.8089	0.252206
	25.826	0.252433
	25.8836	0.252659
	25.9262	0.252772
	25.9357	0.252885
	25.9756	0.252998
	25.9788	0.253112
	25.9946	0.253225
	26.025	0.253338
	26.1262	0.253564
	26.1748	0.25379
	26.2094	0.254017
	26.2619	0.25413
	26.2909	0.254356
	26.2937	0.254469
	26.3078	0.254696
	26.3873	0.254922
	26.4464	0.255035
	26.5047	0.255148
	26.5089	0.255261
	26.5204	0.255375
	26.5347	0.255601
	26.5452	0.255714
	26.5548	0.25594
	26.5633	0.256167
	26.5912	0.256393
	26.5919	0.256619
	26.5932	0.256845
	26.6507	0.256959
	26.7043	0.257185
	26.8091	0.257298
	26.8187	0.257524
	26.8477	0.257751
	26.8539	0.257864
	26.8715	0.25809
	26.8732	0.258316
	26.8896	0.258543
	26.8931	0.258769
	26.9475	0.258882
	26.9691	0.259108
	27.0069	0.259335
	27.007	0.259561
	27.0956	0.259787
	27.0963	0.260014
	27.1465	0.260127
	27.1494	0.26024
	27.1649	0.260466
	27.2156	0.260692
	27.2656	0.260806
	27.2663	0.261032
	27.319	0.261258
	27.3247	0.261371
	27.3251	0.261485
	27.3381	0.261711
	27.3593	0.261937
	27.4235	0.262163
	27.4591	0.26239
	27.4592	0.262729
	27.4707	0.262955
	27.4804	0.263182
	27.4847	0.263408
	27.4934	0.263634
	27.5136	0.264087
	27.5567	0.264313
	27.596	0.264539
	27.6501	0.264766
	27.674	0.264879
	27.7354	0.264992
	27.7597	0.265218
	27.7959	0.265445
	27.8167	0.265671
	27.8259	0.265784
	27.8298	0.26601
	27.8455	0.266237
	27.8862	0.26635
	27.9145	0.266463
	27.9517	0.266576
	27.9723	0.266689
	28.0045	0.266802
	28.0178	0.267029
	28.0444	0.267142
	28.0457	0.267255
	28.1155	0.267368
	28.2007	0.267595
	28.2137	0.267821
	28.2652	0.267934
	28.2703	0.268047
	28.2857	0.268273
	28.2979	0.2685
	28.3019	0.268613
	28.3113	0.268839
	28.4345	0.268952
	28.4693	0.269178
	28.4875	0.269405
	28.5035	0.269518
	28.5044	0.269631
	28.5603	0.269857
	28.6698	0.270084
	28.6882	0.27031
	28.7002	0.270536
	28.7089	0.270763
	28.7606	0.270876
	28.7717	0.270989
	28.8175	0.271102
	28.8461	0.271215
	28.9883	0.271328
	29.0028	0.271555
	29.0245	0.271781
	29.0414	0.272007
	29.0697	0.272234
	29.0796	0.27246
	29.0947	0.272686
	29.1359	0.272912
	29.1979	0.273026
	29.2022	0.273139
	29.2036	0.273365
	29.2063	0.273478
	29.2715	0.273591
	29.2909	0.273818
	29.3109	0.273931
	29.3205	0.274157
	29.3462	0.27427
	29.3695	0.274496
	29.3981	0.274723
	29.445	0.274836
	29.4985	0.275062
	29.5711	0.275288
	29.6083	0.275515
	29.6285	0.275628
	29.6675	0.275741
	29.7424	0.275854
	29.7847	0.275967
	29.8042	0.276194
	29.8429	0.27642
	29.8739	0.276646
	29.9055	0.276873
	29.9107	0.277099
	29.9147	0.277325
	29.9282	0.277552
	29.9456	0.277778
	29.9803	0.278004
	30.0083	0.27823
	30.1808	0.278344
	30.222	0.278457
	30.2372	0.278683
	30.2379	0.279136
	30.3837	0.279249
	30.5523	0.279475
	30.584	0.279588
	30.5864	0.279815
	30.5897	0.280041
	30.7483	0.280154
	30.8058	0.28038
	30.8974	0.280493
	30.9233	0.28072
	30.9613	0.280946
	30.9919	0.281059
	31.0788	0.281285
	31.0792	0.281512
	31.1079	0.281625
	31.1859	0.281851
	31.2314	0.281964
	31.2348	0.282077
	31.2879	0.282304
	31.3	0.28253
	31.3356	0.282756
	31.3766	0.282983
	31.3959	0.283096
	31.3968	0.283209
	31.4682	0.283435
	31.5006	0.283548
	31.5014	0.283775
	31.5217	0.284001
	31.5227	0.284114
	31.542	0.28434
	31.5736	0.284454
	31.6185	0.28468
	31.6244	0.284906
	31.7002	0.285132
	31.763	0.285359
	31.7682	0.285585
	31.7796	0.285811
	31.8285	0.285924
	31.8446	0.286151
	31.8562	0.286264
	31.9678	0.28649
	31.9683	0.286603
	32.0031	0.286716
	32.0151	0.286943
	32.0156	0.287056
	32.0203	0.287282
	32.039	0.287395
	32.0652	0.287509
	32.0732	0.287848
	32.0762	0.288074
	32.1006	0.288301
	32.1179	0.288414
	32.1238	0.288527
	32.1442	0.28864
	32.1646	0.288866
	32.2262	0.288979
	32.3483	0.289092
	32.366	0.289206
	32.3966	0.289432
	32.4914	0.289545
	32.6075	0.289771
	32.6106	0.289998
	32.6957	0.290224
	32.7124	0.29045
	32.7145	0.290563
	32.7452	0.290677
	32.8093	0.29079
	32.8294	0.290903
	32.8976	0.291129
	32.9257	0.291355
	33.0082	0.291582
	33.0215	0.291808
	33.036	0.291921
	33.082	0.292148
	33.1006	0.292374
	33.1091	0.2926
	33.1634	0.292713
	33.1652	0.29294
	33.1882	0.293053
	33.2742	0.293279
	33.2778	0.293505
	33.2872	0.293619
	33.2989	0.293732
	33.3264	0.293958
	33.4175	0.294184
	33.4432	0.294411
	33.5436	0.294524
	33.5936	0.29475
	33.6595	0.294976
	33.6786	0.295202
	33.7654	0.295429
	33.7925	0.295655
	33.8647	0.295881
	33.8723	0.296108
	33.8864	0.296221
	33.8895	0.296447
	34.0834	0.29656
	34.1533	0.296787
	34.2381	0.2969
	34.2568	0.297013
	34.2593	0.297239
	34.2773	0.297465
	34.3185	0.297692
	34.3548	0.297918
	34.4445	0.298144
	34.5068	0.298371
	34.5722	0.298597
	34.6134	0.29871
	34.6283	0.298936
	34.6539	0.299163
	34.6883	0.299389
	34.7298	0.299502
	34.8279	0.299729
	34.9291	0.299955
	34.9819	0.300181
	34.9961	0.300407
	35.0304	0.300634
	35.101	0.300747
	35.2035	0.30086
	35.2278	0.301086
	35.2881	0.301312
	35.3543	0.301426
	35.3794	0.301652
	35.4013	0.301878
	35.4031	0.301991
	35.4121	0.302218
	35.4464	0.302444
	35.4641	0.302557
	35.5675	0.30267
	35.6103	0.302783
	35.6261	0.302897
	35.7001	0.303123
	35.7329	0.303236
	35.8218	0.303462
	35.8645	0.303575
	35.9001	0.303802
	35.9436	0.304028
	35.945	0.304254
	35.9869	0.304481
	36.0494	0.304707
	36.1365	0.30482
	36.1795	0.305046
	36.2008	0.305273
	36.2668	0.305499
	36.273	0.305725
	36.3011	0.305952
	36.4047	0.306178
	36.4128	0.306291
	36.4157	0.306517
	36.4781	0.306744
	36.5015	0.306857
	36.5059	0.307083
	36.552	0.307196
	36.6786	0.307422
	36.7163	0.307649
	36.7185	0.307762
	36.8079	0.307988
	36.8756	0.308215
	36.8774	0.308328
	36.9043	0.308554
	36.9265	0.308667
	36.9303	0.30878
	37.0095	0.308893
	37.0951	0.309007
	37.0989	0.30912
	37.1809	0.309346
	37.1937	0.309572
	37.2048	0.309685
	37.2634	0.309912
	37.3034	0.310025
	37.3076	0.310251
	37.3996	0.310364
	37.5213	0.310591
	37.5353	0.310817
	37.5926	0.31093
	37.6698	0.311043
	37.7012	0.311156
	37.702	0.311383
	37.72	0.311609
	37.751	0.311835
	37.7641	0.312061
	37.7774	0.312288
	37.9729	0.312514
	38.1923	0.31274
	38.2573	0.312854
	38.3419	0.31308
	38.4068	0.313306
	38.4083	0.313532
	38.4132	0.313646
	38.4596	0.313759
	38.4662	0.313985
	38.6161	0.314098
	38.642	0.314325
	38.6846	0.314438
	38.7981	0.314664
	38.8247	0.314777
	38.8295	0.315003
	38.8465	0.31523
	38.8815	0.315456
	38.9005	0.315682
	39.0958	0.315909
	39.1257	0.316135
	39.1638	0.316361
	39.1676	0.316587
	39.225	0.316701
	39.2486	0.316927
	39.2922	0.317153
	39.3022	0.317606
	39.3071	0.317832
	39.3304	0.318058
	39.3472	0.318285
	39.3571	0.318511
	39.4666	0.318624
	39.4894	0.31885
	39.493	0.319077
	39.4975	0.319303
	39.5304	0.319529
	39.538	0.319756
	39.702	0.319982
	39.8011	0.320208
	39.8102	0.320435
	39.8542	0.320661
	39.9239	0.320887
	39.9296	0.321
	39.9441	0.321227
	39.962	0.321453
	39.9805	0.321566
	39.9846	0.321792
	40.0052	0.321905
	40.0472	0.322019
	40.0601	0.322245
	40.0622	0.322471
	40.088	0.322584
	40.0911	0.322811
	40.289	0.323037
	40.2892	0.32315
	40.4495	0.323263
	40.5765	0.323489
	40.6154	0.323603
	40.6341	0.323716
	40.648	0.323829
	40.697	0.324055
	40.7265	0.324282
	40.7947	0.324395
	40.902	0.324621
	40.9158	0.324847
	41.1254	0.325074
	41.1869	0.3253
	41.2205	0.325413
	41.2835	0.325639
	41.3088	0.325866
	41.3145	0.325979
	41.331	0.326205
	41.6617	0.326431
	41.6779	0.326545
	41.8097	0.326771
	41.9228	0.326884
	42.0734	0.326997
	42.1161	0.32711
	42.4128	0.327223
	42.5311	0.32745
	42.5699	0.327676
	42.6175	0.327902
	42.6602	0.328128
	42.6825	0.328242
	42.6917	0.328355
	42.6973	0.328468
	42.7282	0.328581
	42.787	0.328807
	43.0174	0.329034
	43.0279	0.32926
	43.0409	0.329373
	43.1737	0.329599
	43.2391	0.329826
	43.2515	0.329939
	43.3365	0.330165
	43.4052	0.330278
	43.4195	0.330392
	43.4495	0.330618
	43.4577	0.330844
	43.494	0.330957
	43.5908	0.33107
	43.7193	0.331297
	43.7269	0.331523
	43.8348	0.331749
	43.8406	0.331975
	43.8649	0.332089
	43.9165	0.332315
	43.9382	0.332428
	43.996	0.332654
	44.0296	0.332768
	44.0515	0.332881
	44.1244	0.333107
	44.1617	0.333333
	44.2195	0.33356
	44.2832	0.333673
	44.3221	0.333786
	44.3301	0.334012
	44.4528	0.334238
	44.4855	0.334465
	44.5189	0.334691
	44.5533	0.334804
	44.6068	0.335031
	44.6687	0.335144
	44.6753	0.335257
	44.8443	0.335483
	44.9028	0.335709
	44.9258	0.335823
	45.0282	0.335936
	45.0609	0.336162
	45.0644	0.336388
	45.0761	0.336615
	45.1004	0.336841
	45.1071	0.336954
	45.1453	0.33718
	45.2604	0.337407
	45.3028	0.33752
	45.3247	0.337746
	45.3485	0.337859
	45.4705	0.337972
	45.5774	0.338085
	45.6755	0.338199
	45.72	0.338312
	45.8813	0.338425
	45.9571	0.338651
	46.0109	0.338878
	46.0317	0.339104
	46.1429	0.33933
	46.1468	0.339556
	46.2079	0.33967
	46.2317	0.339783
	46.3138	0.340009
	46.3418	0.340235
	46.3492	0.340348
	46.4617	0.340462
	46.513	0.340688
	46.5283	0.340914
	46.5365	0.341027
	46.5386	0.341254
	46.79	0.34148
	46.8585	0.341706
	46.9132	0.341819
	46.9915	0.341933
	47.001	0.342159
	47.0523	0.342272
	47.0857	0.342498
	47.1059	0.342725
	47.3368	0.342838
	47.3533	0.343064
	47.4145	0.34329
	47.4934	0.343517
	47.5114	0.343743
	47.5184	0.343969
	47.5391	0.344195
	47.5395	0.344422
	47.6195	0.344648
	47.6227	0.344874
	47.6299	0.345101
	47.6555	0.345327
	47.8174	0.345553
	47.8481	0.345666
	47.8929	0.34578
	47.8953	0.346006
	47.9141	0.346119
	47.9416	0.346232
	47.9417	0.346459
	47.9552	0.346685
	47.9592	0.346911
	48.0375	0.347137
	48.0426	0.347364
	48.0642	0.34759
	48.1017	0.347816
	48.1486	0.347929
	48.1568	0.348156
	48.1777	0.348269
	48.4103	0.348495
	48.4407	0.348721
	48.4572	0.348835
	48.462	0.349061
	48.5309	0.349287
	48.5356	0.349513
	48.7643	0.34974
	48.8615	0.349853
	48.9009	0.349966
	48.9083	0.350079
	49.0723	0.350305
	49.0806	0.350419
	49.1082	0.350645
	49.1138	0.350871
	49.135	0.351098
	49.1664	0.351324
	49.319	0.351437
	49.4535	0.351663
	49.7291	0.35189
	49.7733	0.352116
	49.7845	0.352342
	49.9249	0.352568
	50.0409	0.352795
	50.2221	0.353021
	50.2252	0.353247
	50.3289	0.353474
	50.3698	0.3537
	50.4401	0.353926
	50.5747	0.354039
	50.58	0.354152
	50.6021	0.354266
	50.8092	0.354492
	50.8413	0.354718
	50.8488	0.354831
	50.9181	0.355058
	51.0467	0.355284
	51.0649	0.355397
	51.0828	0.355623
	51.3609	0.35585
	51.3639	0.356076
	51.4067	0.356302
	51.4193	0.356529
	51.4262	0.356642
	51.4675	0.356755
	51.4934	0.356868
	51.5147	0.357094
	51.5563	0.357321
	51.6211	0.357547
	51.7818	0.35766
	51.7873	0.357886
	51.8325	0.358
	51.8402	0.358113
	51.8904	0.358226
	51.9131	0.358452
	51.9212	0.358678
	51.9925	0.358905
	52.0493	0.359131
	52.2507	0.359357
	52.2591	0.359584
	52.3679	0.35981
	52.3749	0.360036
	52.4047	0.360262
	52.4416	0.360489
	52.4511	0.360715
	52.543	0.360828
	52.7004	0.360941
	52.754	0.361055
	52.7691	0.361168
	52.8266	0.361281
	52.9744	0.361507
	53.0506	0.361733
	53.0932	0.361847
	53.0996	0.362073
	53.1007	0.362299
	53.1212	0.362526
	53.1392	0.362752
	53.2167	0.362978
	53.3023	0.363204
	53.3205	0.363431
	53.4484	0.363544
	53.4757	0.36377
	53.4799	0.363996
	53.5322	0.364223
	53.5741	0.364336
	53.7302	0.364449
	53.8699	0.364562
	53.904	0.364788
	53.9304	0.365015
	53.9333	0.365241
	53.9356	0.365467
	54.0826	0.36558
	54.1864	0.365807
	54.2603	0.366033
	54.2687	0.366259
	54.3075	0.366372
	54.3575	0.366599
	54.4059	0.366825
	54.4274	0.366938
	54.4398	0.367165
	54.4571	0.367391
	54.4912	0.367504
	54.5382	0.36773
	54.5785	0.367843
	54.581	0.367957
	54.7118	0.36807
	54.7206	0.368296
	54.8695	0.368522
	54.873	0.368749
	55.1008	0.368862
	55.1642	0.368975
	55.1649	0.369201
	55.185	0.369428
	55.2111	0.369654
	55.4423	0.36988
	55.4491	0.370106
	55.4931	0.370219
	55.5907	0.370446
	55.6004	0.370672
	55.7826	0.370898
	55.9094	0.371012
	55.9561	0.371238
	56.0654	0.371464
	56.0986	0.37169
	56.1031	0.371804
	56.214	0.371917
	56.4989	0.37203
	56.552	0.372256
	56.6265	0.372482
	56.6366	0.372709
	57.034	0.372935
	57.0657	0.373048
	57.0947	0.373161
	57.2197	0.373275
	57.2477	0.373501
	57.3278	0.373727
	57.3413	0.373953
	57.3808	0.374067
	57.5785	0.374293
	57.6837	0.374406
	57.6945	0.374632
	57.7533	0.374859
	57.7721	0.375085
	57.9672	0.375198
	58.0112	0.375424
	58.0115	0.375538
	58.1258	0.375651
	58.2767	0.375877
	58.3168	0.376103
	58.3504	0.376329
	58.4234	0.376556
	58.4472	0.376782
	58.4901	0.376895
	58.4948	0.377008
	58.5276	0.377235
	58.5713	0.377461
	58.6	0.377687
	58.7153	0.3778
	58.8531	0.377914
	58.9143	0.37814
	58.9449	0.378366
	59.4142	0.378592
	59.4701	0.378819
	59.4811	0.379045
	59.6179	0.379158
	59.6825	0.379271
	59.8588	0.379498
	59.9611	0.379724
	59.9968	0.379837
	60.0367	0.380063
	60.144	0.380176
	60.1447	0.380403
	60.1898	0.380629
	60.2545	0.380855
	60.4003	0.381082
	60.4587	0.381195
	60.529	0.381421
	60.7731	0.381647
	60.7898	0.381874
	60.8307	0.3821
	61.1082	0.382213
	61.1612	0.382326
	61.2364	0.382553
	61.242	0.382779
	61.2595	0.382892
	61.298	0.383005
	61.3514	0.383118
	61.3802	0.383345
	61.4353	0.383571
	61.4662	0.383684
	61.5228	0.38391
	61.5822	0.384024
	61.6329	0.38425
	61.7224	0.384476
	61.8809	0.384589
	61.8893	0.384816
	61.9061	0.384929
	61.9781	0.385042
	62.0291	0.385268
	62.0349	0.385495
	62.0765	0.385721
	62.2152	0.385834
	62.2724	0.38606
	62.3776	0.386286
	62.5736	0.3864
	62.5883	0.386626
	62.5953	0.386852
	62.6643	0.387078
	62.6809	0.387192
	62.8663	0.387418
	62.9134	0.387531
	63.1152	0.387757
	63.1311	0.387984
	63.2178	0.38821
	63.2627	0.388436
	63.4162	0.388663
	63.5106	0.388889
[truncated: 31,133 more rows]

## Sheet: Fig4
Panel d
	Fluo-CAR STORM density on TH+ structures (norm.to average)
	Fluo-CAR	Random			Wilcoxon Signed Rank Test
	0.429337	0.858673			Theoretical median	1,000	1,000
	0	0			Actual median	0,1375	0,9453
	0	0			Discrepancy	0,8625	0,05472
	0.704173	0.792195			Sum of signed ranks (W)	-72,00	-8,000
	0.274987	1.09995			Sum of positive ranks	3,000	35,00
	0	1.07037			Sum of negative ranks	-75,00	-43,00
	1.00227	1.5034			P value (two tailed)	0,0048	0,7836
	1.07574	0.968164			Exact or estimate?	Gaussian Approximation	Gaussian Approximation
	0	2.02942			Significant (alpha=0.05)?	Yes	No
	0	0.922404
	0.566771	0.566771
	0	1.954
Panel f
		Cumulative probability
	Nearest neighbor distance value (nm)	Fluo-CAR	Random
	5.36698	0.00104167			Kolmogorov-Smirnov test
	11.5765	0.00208333			P value	0.8749
	13.6781	0.003125			Exact or approximate P value?	Approximate
	13.7061	0.00416667			P value summary	ns
	15.9101	0.00520833			Significantly different (P < 0.05)?	No
	17.7112	0.00625			Kolmogorov-Smirnov D	0.02003
	19.6432	0.00729167
	21.6965	0.00833333
	24.2825	0.009375
	27.7127	0.0104167
	33.4967	0.0114583
	34.8359	0.0125
	37.5728	0.0135417
	38.6913	0.0145833
	39.9366	0.015625
	40.6308	0.0166667
	41.0905	0.0177083
	45.5949	0.01875
	50.54	0.0197917
	52.2279	0.0208333
	54.0186	0.021875
	54.492	0.0229167
	56.5716	0.0239583
	58.1463	0.025
	60.5635	0.0260417
	63.1482	0.0270833
	65.7777	0.028125
	66.5858	0.0291667
	69.8506	0.0302083
	70.7369	0.03125
	73.0378	0.0322917
	73.6279	0.0333333
	73.8421	0.034375
	74.7352	0.0354167
	75.8705	0.0364583
	79.5154	0.0375
	80.1462	0.0385417
	81.7732	0.0395833
	82.8158	0.040625
	84.4076	0.0416667
	85.4042	0.0427083
	86.486	0.04375
	88.0673	0.0447917
	91.14	0.0458333
	94.0774	0.046875
	95.0298	0.0479167
	96.7248	0.0489583
	99.3451	0.05
	103.159	0.0510417
	104.406	0.0520833
	105.732	0.053125
	105.815	0.0541667
	105.999	0.0552083
	110.093	0.05625
	112.352	0.0572917
	114	0.0583333
	114.14	0.059375
	128.638	0.0604167
	133.319	0.0614583
	134.001	0.0625
	138.199	0.0635417
	141.419	0.0645833
	141.706	0.065625
	144	0.0666667
	158.968	0.0677083
	159.394	0.06875
	160.354	0.0697917
	160.493	0.0708333
	161.999	0.071875
	172.44	0.0729167
	177.038	0.0739583
	178.328	0.075
	180.245	0.0760417
	180.31	0.0770833
	182.885	0.078125
	185.58	0.0791667
	188.036	0.0802083
	188.884	0.08125
	189.251	0.0822917
	191.086	0.0833333
	193.657	0.084375
	194.514	0.0854167
	198.233	0.0864583
	198.937	0.0875
	199.575	0.0885417
	200.643	0.0895833
	203.362	0.090625
	203.739	0.0916667
	203.799	0.0927083
	204.008	0.09375
	208.367	0.0947917
	208.914	0.0958333
	209.949	0.096875
	210.436	0.0979167
	211.114	0.0989583
	214.13	0.1
	215.648	0.101042
	217.366	0.102083
	218.735	0.103125
	219.004	0.104167
	219.837	0.105208
	219.924	0.10625
	223.227	0.107292
	223.435	0.108333
	223.501	0.109375
	224.466	0.110417
	225.528	0.111458
	225.575	0.1125
	226.042	0.113542
	226.739	0.114583
	228.204	0.115625
	228.975	0.116667
	229.305	0.117708
	229.595	0.11875
	229.93	0.119792
	231.322	0.120833
	233.065	0.121875
	233.074	0.122917
	233.2	0.123958
	234.377	0.125
	234.444	0.126042
	237.227	0.127083
	237.44	0.128125
	237.453	0.129167
	237.794	0.130208
	238.605	0.13125
	239.217	0.132292
	239.624	0.133333
	239.8	0.134375
	242.505	0.135417
	242.609	0.136458
	242.925	0.1375
	244.959	0.138542
	244.995	0.139583
	246.92	0.140625
	247.378	0.141667
	249.668	0.142708
	253.71	0.14375
	254.265	0.144792
	259.866	0.145833
	260.321	0.146875
	261.308	0.147917
	262.517	0.148958
	263.358	0.15
	264.978	0.151042
	266.361	0.152083
	266.533	0.153125
	268.018	0.154167
	269.265	0.155208
	273.113	0.15625
	275.692	0.157292
	275.95	0.158333
	279.611	0.159375
	279.747	0.160417
	281.11	0.161458
	282.406	0.1625
	282.734	0.163542
	282.809	0.164583
	284.461	0.165625
	284.986	0.166667
	287.03	0.167708
	288.816	0.16875
	291.562	0.169792
	293.056	0.170833
	294.057	0.171875
	294.467	0.172917
	295.977	0.173958
	299.603	0.175
	300.559	0.176042
	301.562	0.177083
	301.952	0.178125
	303.967	0.179167
	305.191	0.180208
	307.354	0.18125
	308.653	0.182292
	310.745	0.183333
	312.561	0.184375
	314.165	0.185417
	314.624	0.186458
	315.988	0.1875
	317.853	0.188542
	319.712	0.189583
	320.224	0.190625
	320.451	0.191667
	324.207	0.192708
	325.173	0.19375
	325.445	0.194792
	326.505	0.195833
	327.128	0.196875
	327.775	0.197917
	329.936	0.198958
	330.164	0.2
	332.06	0.201042
	332.191	0.202083
	333.857	0.203125
	336.502	0.204167
	336.916	0.205208
	336.926	0.20625
	337.564	0.207292
	338.294	0.208333
	339.53	0.209375
	340.37	0.210417
	342.743	0.211458
	344.624	0.2125
	344.656	0.213542
	344.962	0.214583
	345.543	0.215625
	345.647	0.216667
	345.984	0.217708
	348.314	0.21875
	349.679	0.219792
	349.81	0.220833
	350.114	0.221875
	351.388	0.222917
	351.821	0.223958
	352.282	0.225
	353.165	0.226042
	355.544	0.227083
	357.02	0.228125
	358.329	0.229167
	360.278	0.230208
	361.026	0.23125
	361.758	0.232292
	363.655	0.233333
	364.039	0.234375
	365.022	0.235417
	366.517	0.236458
	367.338	0.2375
	367.366	0.238542
	369.52	0.239583
	372.183	0.240625
	373.464	0.241667
	374.434	0.242708
	374.904	0.24375
	376.767	0.244792
	377.879	0.245833
	379.935	0.246875
	387.166	0.247917
	388.048	0.248958
	388.051	0.25
	388.628	0.251042
	389.82	0.252083
	392.852	0.253125
	393.849	0.254167
	394.508	0.255208
	394.867	0.25625
	395.058	0.257292
	396.126	0.258333
	396.312	0.259375
	396.738	0.260417
	402.301	0.261458
	402.93	0.2625
	403.013	0.263542
	404.275	0.264583
	404.639	0.265625
	405.68	0.266667
	406.035	0.267708
	406.47	0.26875
	406.913	0.269792
	410.322	0.270833
	411.32	0.271875
	412.39	0.272917
	412.83	0.273958
	414.891	0.275
	415.148	0.276042
	415.27	0.277083
	415.439	0.278125
	417.464	0.279167
	419.389	0.280208
	420.478	0.28125
	420.763	0.282292
	423.294	0.283333
	423.603	0.284375
	428.493	0.285417
	429.304	0.286458
	431.538	0.2875
	434.627	0.288542
	435.193	0.289583
	435.482	0.290625
	438.344	0.291667
	438.424	0.292708
	442.283	0.29375
	442.693	0.294792
	446.534	0.295833
	447.557	0.296875
	447.58	0.297917
	449.466	0.298958
	449.776	0.3
	452.243	0.301042
	453.792	0.302083
	457.29	0.303125
	458.31	0.304167
	459.456	0.305208
	460.919	0.30625
	460.965	0.307292
	463.772	0.308333
	464.717	0.309375
	465.274	0.310417
	466.238	0.311458
	466.72	0.3125
	467.053	0.313542
	467.675	0.314583
	468.935	0.315625
	470.036	0.316667
	470.399	0.317708
	472.197	0.31875
	472.292	0.319792
	473.122	0.320833
	473.476	0.321875
	474.008	0.322917
	474.217	0.323958
	475.426	0.325
	476.534	0.326042
	476.807	0.327083
	478.252	0.328125
	478.794	0.329167
	479.115	0.330208
	479.517	0.33125
	481.311	0.332292
	481.345	0.333333
	481.485	0.334375
	481.497	0.335417
	485.019	0.336458
	485.669	0.3375
	485.992	0.338542
	486.743	0.339583
	487.627	0.340625
	487.955	0.341667
	489.135	0.342708
	489.553	0.34375
	489.575	0.344792
	490.428	0.345833
	492.313	0.346875
	494.829	0.347917
	495.372	0.348958
	495.972	0.35
	496.179	0.351042
	497.704	0.352083
	498.328	0.353125
	498.688	0.354167
	499.175	0.355208
	499.975	0.35625
	501.342	0.357292
	502.14	0.358333
	502.175	0.359375
	502.698	0.360417
	502.889	0.361458
	503.139	0.3625
	503.425	0.363542
	503.872	0.364583
	504.226	0.365625
	505.002	0.366667
	505.615	0.367708
	505.723	0.36875
	507.563	0.369792
	508.146	0.370833
	509.334	0.371875
	510.159	0.372917
	510.598	0.373958
	510.619	0.375
	510.723	0.376042
	511.269	0.377083
	511.618	0.378125
	513.956	0.379167
	513.986	0.380208
	515.887	0.38125
	515.919	0.382292
	516.271	0.383333
	516.398	0.384375
	518.194	0.385417
	519.7	0.386458
	522.872	0.3875
	523.652	0.388542
	524.794	0.389583
	526.192	0.390625
	528.132	0.391667
	529.366	0.392708
	530.066	0.39375
	530.139	0.394792
	530.542	0.395833
	533.197	0.396875
	537.652	0.397917
	538.125	0.398958
	541.36	0.4
	542.326	0.401042
	542.731	0.402083
	544.479	0.403125
	544.633	0.404167
	545.232	0.405208
	545.527	0.40625
	546.417	0.407292
	547.374	0.408333
	547.384	0.409375
	548.013	0.410417
	549.869	0.411458
	550.212	0.4125
	552.343	0.413542
	553.503	0.414583
	554.064	0.415625
	557.02	0.416667
	558.031	0.417708
	559.698	0.41875
	559.932	0.419792
	560.302	0.420833
	561.232	0.421875
	561.388	0.422917
	565.699	0.423958
	565.968	0.425
	566.152	0.426042
	566.443	0.427083
	567.709	0.428125
	571.484	0.429167
	572.216	0.430208
	572.531	0.43125
	573.986	0.432292
	574.79	0.433333
	575.925	0.434375
	576.859	0.435417
	577.342	0.436458
	577.667	0.4375
	578.58	0.438542
	578.969	0.439583
	579.111	0.440625
	579.685	0.441667
	579.691	0.442708
	579.939	0.44375
	580.514	0.444792
	581.409	0.445833
	581.792	0.446875
	583.625	0.447917
	583.819	0.448958
	584.975	0.45
	585.253	0.451042
	585.539	0.452083
	586.34	0.453125
	586.42	0.454167
	590.515	0.455208
	591.211	0.45625
	591.936	0.457292
	592.958	0.458333
	593.427	0.459375
	595.556	0.460417
	597.01	0.461458
	597.965	0.4625
	598.786	0.463542
	599.783	0.464583
	601.887	0.465625
	602.135	0.466667
	602.497	0.467708
	602.65	0.46875
	603.467	0.469792
	605.278	0.470833
	606.008	0.471875
	606.638	0.472917
	607.345	0.473958
	608.761	0.475
	610.244	0.476042
	610.823	0.477083
	612.892	0.478125
	613.109	0.479167
	613.713	0.480208
	614.158	0.48125
	614.424	0.482292
	614.902	0.483333
	616.006	0.484375
	616.622	0.485417
	616.9	0.486458
	617.894	0.4875
	618.574	0.488542
	620.022	0.489583
	620.654	0.490625
	621.338	0.491667
	624.771	0.492708
	628.406	0.49375
	628.678	0.494792
	629.077	0.495833
	629.935	0.496875
	630.803	0.497917
	631.983	0.498958
	632.195	0.5
	633.172	0.501042
	638.594	0.502083
	639.492	0.503125
	644.391	0.504167
	645.344	0.505208
	645.436	0.50625
	647.019	0.507292
	647.822	0.508333
	648.829	0.509375
	649.834	0.510417
	649.927	0.511458
	650.524	0.5125
	651.233	0.513542
	657.315	0.514583
	657.776	0.515625
	658.286	0.516667
	660.282	0.517708
	662.393	0.51875
	662.463	0.519792
	662.958	0.520833
	664.65	0.521875
	664.983	0.522917
	665.617	0.523958
	666.783	0.525
	669.106	0.526042
	670.223	0.527083
	670.404	0.528125
	672.295	0.529167
	672.799	0.530208
	673.094	0.53125
	673.988	0.532292
	674.389	0.533333
	676.826	0.534375
	678.144	0.535417
	679.602	0.536458
	679.768	0.5375
	680.059	0.538542
	680.522	0.539583
	680.975	0.540625
	682.091	0.541667
	682.6	0.542708
	683.162	0.54375
	683.801	0.544792
	684.225	0.545833
	684.847	0.546875
	685.747	0.547917
	685.799	0.548958
	686.001	0.55
	686.574	0.551042
	687.194	0.552083
	688.333	0.553125
	688.375	0.554167
	689.61	0.555208
	689.734	0.55625
	690.368	0.557292
	691.092	0.558333
	691.253	0.559375
	691.835	0.560417
	692.16	0.561458
	692.587	0.5625
	693.609	0.563542
	694.542	0.564583
	696.301	0.565625
	697.468	0.566667
	697.837	0.567708
	698.762	0.56875
	699.11	0.569792
	700.099	0.570833
	700.706	0.571875
	700.855	0.572917
	702.222	0.573958
	702.598	0.575
	702.727	0.576042
	703.301	0.577083
	704.453	0.578125
	705.407	0.579167
	706.817	0.580208
	708.295	0.58125
	708.582	0.582292
	708.701	0.583333
	709.185	0.584375
	709.295	0.585417
	709.643	0.586458
	711.883	0.5875
	712.414	0.588542
	715.081	0.589583
	715.376	0.590625
	715.539	0.591667
	716.809	0.592708
	717.287	0.59375
	717.327	0.594792
	718.176	0.595833
	718.411	0.596875
	719.478	0.597917
	720.152	0.598958
	723.142	0.6
	724.976	0.601042
	725.562	0.602083
	726.738	0.603125
	727.37	0.604167
	728.556	0.605208
	728.715	0.60625
	728.718	0.607292
	728.86	0.608333
	729.26	0.609375
	730.567	0.610417
	732.083	0.611458
	732.196	0.6125
	733.181	0.613542
	733.895	0.614583
	736.18	0.615625
	736.351	0.616667
	736.504	0.617708
	737.656	0.61875
	738.027	0.619792
	738.375	0.620833
	739.118	0.621875
	742.86	0.622917
	743.488	0.623958
	744.351	0.625
	744.496	0.626042
	744.676	0.627083
	746.571	0.628125
	746.986	0.629167
	747.881	0.630208
	748.228	0.63125
	748.866	0.632292
	749.002	0.633333
	749.838	0.634375
	750.98	0.635417
	752.568	0.636458
	753.759	0.6375
	754.229	0.638542
	754.78	0.639583
	756.092	0.640625
	756.547	0.641667
	757.732	0.642708
	757.742	0.64375
	759.783	0.644792
	760.899	0.645833
	761.435	0.646875
	761.684	0.647917
	762.301	0.648958
	762.493	0.65
	763.515	0.651042
	765.143	0.652083
	766.088	0.653125
	767.811	0.654167
	768.405	0.655208
	768.406	0.65625
	770.522	0.657292
	771.067	0.658333
	771.643	0.659375
	774.753	0.660417
	775.515	0.661458
	777.465	0.6625
	778.564	0.663542
	780.772	0.664583
	781.071	0.665625
	781.943	0.666667
	783.15	0.667708
	783.587	0.66875
	784.145	0.669792
	784.499	0.670833
	785.708	0.671875
	786.074	0.672917
	787.792	0.673958
	788.283	0.675
	788.294	0.676042
	789.363	0.677083
	789.455	0.678125
	790.468	0.679167
	790.955	0.680208
	790.973	0.68125
	791.917	0.682292
	793.252	0.683333
	793.801	0.684375
	794.406	0.685417
	794.411	0.686458
	794.601	0.6875
	795.973	0.688542
	796.403	0.689583
	799.601	0.690625
	800.418	0.691667
	801.274	0.692708
	802.442	0.69375
	802.777	0.694792
	802.86	0.695833
	803.164	0.696875
	803.611	0.697917
	804.769	0.698958
	804.94	0.7
	805.071	0.701042
	805.736	0.702083
	806.062	0.703125
	807.326	0.704167
	807.46	0.705208
	808.025	0.70625
	808.374	0.707292
	809.697	0.708333
	810.438	0.709375
	811.541	0.710417
	811.62	0.711458
	811.626	0.7125
	811.906	0.713542
	812.684	0.714583
	812.704	0.715625
	816.038	0.716667
	816.062	0.717708
	816.084	0.71875
	816.275	0.719792
	817.289	0.720833
	818.516	0.721875
	819.081	0.722917
	819.113	0.723958
	819.504	0.725
	819.774	0.726042
	824.127	0.727083
	824.545	0.728125
	825.691	0.729167
	825.924	0.730208
	826.029	0.73125
	826.213	0.732292
	826.827	0.733333
	828.513	0.734375
	829.845	0.735417
	830.408	0.736458
	830.654	0.7375
	831.071	0.738542
	831.745	0.739583
	833.134	0.740625
	834.12	0.741667
	835.059	0.742708
	835.295	0.74375
	835.438	0.744792
	836.504	0.745833
	839.034	0.746875
	839.672	0.747917
	841.055	0.748958
	842.375	0.75
	842.406	0.751042
	843.245	0.752083
	844.379	0.753125
	844.434	0.754167
	844.518	0.755208
	845.273	0.75625
	846.582	0.757292
	847.119	0.758333
	847.222	0.759375
	849.193	0.760417
	851.772	0.761458
	852.287	0.7625
	853.878	0.763542
	855.022	0.764583
	855.535	0.765625
	857.101	0.766667
	857.245	0.767708
	858.127	0.76875
	858.381	0.769792
	858.894	0.770833
	859.469	0.771875
	860.412	0.772917
	860.618	0.773958
	860.769	0.775
	861.371	0.776042
	861.8	0.777083
	863.056	0.778125
	863.108	0.779167
	864.179	0.780208
	864.276	0.78125
	864.587	0.782292
	866.141	0.783333
	866.292	0.784375
	866.325	0.785417
	866.627	0.786458
	867.646	0.7875
	868.001	0.788542
	868.524	0.789583
	868.947	0.790625
	869.477	0.791667
	869.702	0.792708
	871.116	0.79375
	871.896	0.794792
	872.484	0.795833
	873.604	0.796875
	873.687	0.797917
	874.931	0.798958
	875.263	0.8
	876.216	0.801042
	877.248	0.802083
	877.302	0.803125
	877.498	0.804167
	877.637	0.805208
	877.819	0.80625
	877.852	0.807292
	878.213	0.808333
	878.678	0.809375
	878.703	0.810417
	878.852	0.811458
	880.647	0.8125
	880.677	0.813542
	881.847	0.814583
	882.468	0.815625
	883.072	0.816667
	883.512	0.817708
	884.179	0.81875
	885.187	0.819792
	885.688	0.820833
	886.534	0.821875
	886.914	0.822917
	887.162	0.823958
	887.417	0.825
	887.564	0.826042
	888.083	0.827083
	888.085	0.828125
	888.95	0.829167
	889.305	0.830208
	889.734	0.83125
	890.006	0.832292
	890.858	0.833333
	891.236	0.834375
	891.335	0.835417
	891.342	0.836458
	891.83	0.8375
	892.951	0.838542
	893.46	0.839583
	893.522	0.840625
	897.414	0.841667
	898.123	0.842708
	898.617	0.84375
	899.905	0.844792
	900.972	0.845833
	901.52	0.846875
	903.289	0.847917
	903.336	0.848958
	903.485	0.85
	903.787	0.851042
	904.847	0.852083
	906.032	0.853125
	906.52	0.854167
	906.875	0.855208
	907	0.85625
	907.747	0.857292
	908.423	0.858333
	909.212	0.859375
	909.794	0.860417
	910.131	0.861458
	910.155	0.8625
	910.581	0.863542
	910.907	0.864583
	914.305	0.865625
	914.41	0.866667
	914.768	0.867708
	916.719	0.86875
	916.793	0.869792
	916.909	0.870833
	916.966	0.871875
	919.28	0.872917
	920.073	0.873958
	920.191	0.875
	920.202	0.876042
	920.263	0.877083
	920.333	0.878125
	920.439	0.879167
	921.27	0.880208
	921.449	0.88125
	921.8	0.882292
	922.307	0.883333
	922.595	0.884375
	922.882	0.885417
	922.981	0.886458
	923.37	0.8875
	924.317	0.888542
	924.533	0.889583
	925.383	0.890625
	925.908	0.891667
	926.382	0.892708
	927.281	0.89375
	927.55	0.894792
	929.127	0.895833
	932.135	0.896875
	933.146	0.897917
	933.555	0.898958
	933.972	0.9
	936.166	0.901042
	936.331	0.902083
	937.329	0.903125
	937.85	0.904167
	939.565	0.905208
	939.721	0.90625
	939.746	0.907292
	939.808	0.908333
	941.122	0.909375
	941.271	0.910417
	942.062	0.911458
	944.46	0.9125
	946.197	0.913542
	947.033	0.914583
	947.628	0.915625
	947.893	0.916667
	948.11	0.917708
	948.65	0.91875
	949.065	0.919792
	949.168	0.920833
	949.939	0.921875
	950.803	0.922917
	951.153	0.923958
	953.265	0.925
	953.695	0.926042
	954.577	0.927083
	955.474	0.928125
	956.855	0.929167
	957.555	0.930208
	958.14	0.93125
	958.989	0.932292
	959.018	0.933333
	959.521	0.934375
	960.166	0.935417
	960.446	0.936458
	961.676	0.9375
	961.721	0.938542
	962.44	0.939583
	963.323	0.940625
	963.832	0.941667
	963.891	0.942708
	963.978	0.94375
	963.995	0.944792
	964.381	0.945833
	965.459	0.946875
	965.68	0.947917
	966.416	0.948958
	968.233	0.95
	970.314	0.951042
	970.542	0.952083
	970.624	0.953125
	973.02	0.954167
	973.977	0.955208
	974.255	0.95625
	975.696	0.957292
	976.747	0.958333
	976.757	0.959375
	977.771	0.960417
	979.029	0.961458
	979.033	0.9625
	979.591	0.963542
	981.169	0.964583
	981.53	0.965625
	981.575	0.966667
	981.993	0.967708
	982.645	0.96875
	982.678	0.969792
	983.986	0.970833
	984.013	0.971875
	984.621	0.972917
	985.606	0.973958
	987.846	0.975
	987.953	0.976042
	988.279	0.977083
	990.926	0.978125
	991.109	0.979167
	991.206	0.980208
	991.911	0.98125
	992.606	0.982292
	992.865	0.983333
	993.13	0.984375
	993.188	0.985417
	993.778	0.986458
	995.743	0.9875
	995.881	0.988542
	995.998	0.989583
	996.059	0.990625
	996.875	0.991667
	997.589	0.992708
	997.743	0.99375
	998.153	0.994792
	998.288	0.995833
	998.935	0.996875
	999.278	0.997917
	999.791	0.998958
	999.868	1
	0.955249		0.000103993
	2.14584		0.000207987
	2.30844		0.00031198
	2.83018		0.000415973
	3.83917		0.000519967
	4.17612		0.00062396
	4.5515		0.000727953
	4.63144		0.000831947
	4.77704		0.00093594
	4.90171		0.00103993
	5.52764		0.00114393
	6.2515		0.00124792
	6.51877		0.00135191
	6.60981		0.00145591
	6.72575		0.0015599
	7		0.00166389
	7.02518		0.00176789
	7.50543		0.00187188
	7.53016		0.00197587
	7.90109		0.00207987
	7.91964		0.00218386
	8.30524		0.00228785
	8.81192		0.00239185
	8.89904		0.00249584
	9.51009		0.00259983
	9.53686		0.00270383
	9.67611		0.00280782
	9.72515		0.00291181
	10.6168		0.00301581
	10.8061		0.0031198
	11.234		0.00322379
	11.2401		0.00332779
	11.5412		0.00343178
	11.8341		0.00353577
	12.1696		0.00363977
	12.2211		0.00374376
	12.543		0.00384775
	12.6714		0.00395175
	13.2743		0.00405574
	13.2783		0.00415973
	13.3821		0.00426373
	13.6379		0.00436772
	13.7186		0.00447171
	13.9032		0.00457571
	14.1427		0.0046797
	14.1731		0.00478369
	14.4714		0.00488769
	14.5089		0.00499168
	14.7054		0.00509567
	14.9637		0.00519967
	15.2402		0.00530366
	15.296		0.00540765
	15.3501		0.00551165
	15.3828		0.00561564
	16.2417		0.00571963
	16.4539		0.00582363
	16.9536		0.00592762
	17.0542		0.00603161
	17.404		0.00613561
	17.5137		0.0062396
	17.7045		0.00634359
	17.9604		0.00644759
	18.1207		0.00655158
	18.1213		0.00665557
	18.2551		0.00675957
	18.257		0.00686356
	18.4766		0.00696755
	18.6895		0.00707155
	18.6956		0.00717554
	18.9977		0.00727953
	19.4135		0.00738353
	19.6987		0.00748752
	19.7214		0.00759151
	19.7525		0.00769551
	19.7717		0.0077995
	19.9407		0.00790349
	20.0757		0.00800749
	20.7838		0.00811148
	21.3321		0.00821547
	21.3834		0.00831947
	21.4101		0.00842346
	21.4884		0.00852745
	21.5266		0.00863145
	21.6946		0.00873544
	22.1578		0.00883943
	22.3296		0.00894343
	22.3606		0.00904742
	22.3867		0.00915141
	22.7346		0.00925541
	22.8744		0.0093594
	23.1497		0.00946339
	23.2562		0.00956739
	23.301		0.00967138
	23.9527		0.00977537
	24.0555		0.00987937
	24.06		0.00998336
	24.2682		0.0100874
	24.3742		0.0101914
	24.4337		0.0102953
	24.5329		0.0103993
	24.8652		0.0105033
	25.222		0.0106073
	25.3345		0.0107113
	25.7781		0.0108153
	25.807		0.0109193
	26.7956		0.0110233
	26.8576		0.0111273
	27.2415		0.0112313
	27.9417		0.0113353
	28.3458		0.0114393
	28.3778		0.0115433
	28.5017		0.0116473
	28.5244		0.0117512
	28.6323		0.0118552
	28.6445		0.0119592
	28.6548		0.0120632
	29.1965		0.0121672
	29.389		0.0122712
	29.5432		0.0123752
	29.988		0.0124792
	30.2881		0.0125832
	30.7074		0.0126872
	30.7304		0.0127912
	30.7806		0.0128952
	31.4203		0.0129992
	31.7386		0.0131032
	32.2863		0.0132072
	32.4394		0.0133112
	32.5131		0.0134151
	32.5494		0.0135191
	32.7042		0.0136231
	32.7541		0.0137271
	33.1351		0.0138311
	33.5547		0.0139351
	33.5588		0.0140391
	33.6524		0.0141431
	33.6804		0.0142471
	33.7042		0.0143511
	33.9667		0.0144551
	34.7058		0.0145591
	34.7085		0.0146631
	34.7667		0.0147671
	34.8826		0.0148711
	34.9584		0.014975
	35.4987		0.015079
	35.653		0.015183
	35.6972		0.015287
	35.7608		0.015391
	36.1367		0.015495
	36.2313		0.015599
	36.5874		0.015703
	36.6842		0.015807
	37.0546		0.015911
	37.2381		0.016015
	37.4593		0.016119
	37.592		0.016223
	37.6901		0.0163269
	37.701		0.0164309
	37.7298		0.0165349
	37.9613		0.0166389
	38.2164		0.0167429
	38.253		0.0168469
	38.2743		0.0169509
	38.3734		0.0170549
	38.4284		0.0171589
	38.6358		0.0172629
	38.6547		0.0173669
	39.0872		0.0174709
	39.462		0.0175749
	39.7015		0.0176789
	40.0352		0.0177829
	40.1174		0.0178868
	40.2056		0.0179908
	40.2808		0.0180948
	40.351		0.0181988
	40.4389		0.0183028
	40.6984		0.0184068
	40.937		0.0185108
	41.3823		0.0186148
	41.4974		0.0187188
	41.6306		0.0188228
	41.696		0.0189268
	41.8275		0.0190308
	41.8857		0.0191348
	41.9342		0.0192388
	42.0345		0.0193428
	42.4249		0.0194467
	42.5019		0.0195507
	42.776		0.0196547
	43.0035		0.0197587
	43.4177		0.0198627
	43.4821		0.0199667
	44.3814		0.0200707
	44.3987		0.0201747
	44.5736		0.0202787
	44.5768		0.0203827
	44.7727		0.0204867
	45.1251		0.0205907
	46.096		0.0206947
	46.3208		0.0207987
	46.4536		0.0209027
	46.7089		0.0210067
	46.8633		0.0211107
	46.8862		0.0212146
	47.0713		0.0213186
	47.1278		0.0214226
	47.2265		0.0215266
	47.2562		0.0216306
	47.4085		0.0217346
	47.4957		0.0218386
	47.5096		0.0219426
	47.5635		0.0220466
	48.5466		0.0221506
	49.0488		0.0222546
	49.1553		0.0223586
	49.9992		0.0224626
	50.4347		0.0225666
	50.8202		0.0226706
	51.0625		0.0227745
	51.0996		0.0228785
	51.1867		0.0229825
	51.4845		0.0230865
	51.4973		0.0231905
	51.7215		0.0232945
	51.8424		0.0233985
	52.1035		0.0235025
	52.7749		0.0236065
	53.06		0.0237105
	53.2316		0.0238145
	53.323		0.0239185
	53.3284		0.0240225
	53.5869		0.0241265
	53.7907		0.0242305
	53.8727		0.0243344
	53.8908		0.0244384
	53.9297		0.0245424
	54.1016		0.0246464
	54.1202		0.0247504
	54.3529		0.0248544
	54.7709		0.0249584
	54.8859		0.0250624
	55.0733		0.0251664
	55.185		0.0252704
	55.3569		0.0253744
	55.7671		0.0254784
	55.7995		0.0255824
	55.8288		0.0256864
	55.9125		0.0257904
	56.1324		0.0258943
	56.2		0.0259983
	56.4577		0.0261023
	56.6015		0.0262063
	56.9783		0.0263103
	57.0191		0.0264143
	57.2908		0.0265183
	57.7435		0.0266223
	58.1052		0.0267263
	58.4567		0.0268303
	58.6431		0.0269343
	58.6624		0.0270383
	58.7416		0.0271423
	58.7984		0.0272463
	58.8143		0.0273502
	58.9372		0.0274542
	59.3849		0.0275582
	59.7636		0.0276622
	59.8222		0.0277662
	60.2125		0.0278702
	60.7421		0.0279742
	60.7497		0.0280782
	60.8016		0.0281822
	60.9659		0.0282862
	61.0135		0.0283902
	61.2588		0.0284942
	61.3219		0.0285982
	61.3636		0.0287022
	61.3663		0.0288062
	61.5033		0.0289101
	61.8971		0.0290141
	62.0539		0.0291181
	62.3863		0.0292221
	63.2295		0.0293261
	64.0299		0.0294301
	64.2241		0.0295341
	64.6876		0.0296381
	64.793		0.0297421
	64.8401		0.0298461
	64.8516		0.0299501
	64.8951		0.0300541
	65.0632		0.0301581
	65.0726		0.0302621
	65.4755		0.0303661
	65.4886		0.03047
	65.5507		0.030574
	65.7871		0.030678
	66.1124		0.030782
	66.5146		0.030886
	66.8597		0.03099
	67.0718		0.031094
	67.6209		0.031198
	67.6617		0.031302
	67.8346		0.031406
	67.8599		0.03151
	67.862		0.031614
	68.5015		0.031718
	68.7031		0.031822
	68.7542		0.031926
	68.7584		0.03203
	68.9377		0.0321339
	69.9132		0.0322379
	69.915		0.0323419
	70.1705		0.0324459
	70.4095		0.0325499
	70.477		0.0326539
	71.2389		0.0327579
	71.3786		0.0328619
	71.9183		0.0329659
	72.105		0.0330699
	72.6608		0.0331739
	72.7363		0.0332779
	72.8483		0.0333819
	73.0077		0.0334859
	73.0171		0.0335898
	73.0329		0.0336938
	73.0713		0.0337978
	73.1618		0.0339018
	73.575		0.0340058
	73.7028		0.0341098
	73.9902		0.0342138
	74.0355		0.0343178
	74.0645		0.0344218
	74.0703		0.0345258
	74.2169		0.0346298
	74.3759		0.0347338
	74.9918		0.0348378
	75.2549		0.0349418
	75.3715		0.0350458
	75.5024		0.0351498
	75.9169		0.0352537
	76.0826		0.0353577
	76.1513		0.0354617
	76.253		0.0355657
	76.269		0.0356697
	76.3301		0.0357737
	76.4748		0.0358777
	76.8565		0.0359817
	76.992		0.0360857
	77.0193		0.0361897
	77.0336		0.0362937
	77.1411		0.0363977
	77.3723		0.0365017
	77.6217		0.0366057
	77.7943		0.0367097
	78.3537		0.0368136
	78.8003		0.0369176
	78.984		0.0370216
	79.2692		0.0371256
	79.5653		0.0372296
	80.4911		0.0373336
	80.5032		0.0374376
	80.7703		0.0375416
	80.7954		0.0376456
	80.9728		0.0377496
	81.1109		0.0378536
	81.3398		0.0379576
	81.5268		0.0380616
	81.6084		0.0381656
	82.0912		0.0382695
	82.2781		0.0383735
	82.4621		0.0384775
	82.6053		0.0385815
	82.8679		0.0386855
	83.2949		0.0387895
	83.4911		0.0388935
	83.8838		0.0389975
	84.3136		0.0391015
	84.5713		0.0392055
	84.7596		0.0393095
	84.8679		0.0394135
	84.9049		0.0395175
	85.0289		0.0396215
	85.0798		0.0397255
	85.226		0.0398295
	85.4322		0.0399334
	85.586		0.0400374
	85.8951		0.0401414
	86.1077		0.0402454
	86.4771		0.0403494
	86.516		0.0404534
	87.1126		0.0405574
	87.5939		0.0406614
	87.6413		0.0407654
	87.6501		0.0408694
	87.6599		0.0409734
	87.6813		0.0410774
	88.0833		0.0411814
	88.2165		0.0412854
	88.7486		0.0413893
	89.0944		0.0414933
	89.1964		0.0415973
	89.3065		0.0417013
	89.3176		0.0418053
	89.4668		0.0419093
	89.6968		0.0420133
	89.7368		0.0421173
	90.4098		0.0422213
	90.7264		0.0423253
	90.8424		0.0424293
	91.0852		0.0425333
	91.0945		0.0426373
	91.1316		0.0427413
	91.4173		0.0428453
	91.6928		0.0429493
	91.784		0.0430532
	92.2561		0.0431572
	92.295		0.0432612
	92.5671		0.0433652
	92.765		0.0434692
	92.8797		0.0435732
	93.4328		0.0436772
	93.6382		0.0437812
	93.8214		0.0438852
	93.8934		0.0439892
	94.1598		0.0440932
	94.2994		0.0441972
	94.3143		0.0443012
	94.4524		0.0444052
	94.5268		0.0445091
	94.6895		0.0446131
	94.7134		0.0447171
	94.8822		0.0448211
	94.999		0.0449251
	95.4779		0.0450291
	95.5476		0.0451331
	95.7439		0.0452371
	95.8364		0.0453411
	96.1674		0.0454451
	96.4831		0.0455491
	96.5751		0.0456531
	96.78		0.0457571
	96.8319		0.0458611
	96.9895		0.0459651
	97.0332		0.0460691
	97.171		0.046173
	97.3634		0.046277
	97.5143		0.046381
	97.5986		0.046485
	97.7162		0.046589
	97.7255		0.046693
	97.7675		0.046797
	97.7977		0.046901
	98.3323		0.047005
	98.3927		0.047109
	98.6238		0.047213
	99.07		0.047317
	99.3552		0.047421
	99.8289		0.047525
	100.155		0.047629
	100.378		0.047733
	100.767		0.0478369
	100.92		0.0479409
	101.337		0.0480449
	101.376		0.0481489
	101.476		0.0482529
	101.589		0.0483569
	101.632		0.0484609
	102.043		0.0485649
	102.133		0.0486689
	102.517		0.0487729
	102.58		0.0488769
	103.2		0.0489809
	103.396		0.0490849
	104.29		0.0491888
	104.848		0.0492928
	105.039		0.0493968
	105.397		0.0495008
	105.81		0.0496048
	106.492		0.0497088
	106.664		0.0498128
	106.745		0.0499168
	106.783		0.0500208
	106.872		0.0501248
	107.02		0.0502288
	107.381		0.0503328
	107.453		0.0504368
	107.585		0.0505408
	107.804		0.0506448
	107.932		0.0507488
	108.08		0.0508528
	108.634		0.0509567
	108.874		0.0510607
	109.076		0.0511647
	109.081		0.0512687
	109.302		0.0513727
	109.371		0.0514767
	109.914		0.0515807
	110.272		0.0516847
	110.438		0.0517887
	110.488		0.0518927
	110.586		0.0519967
	110.927		0.0521007
	111.03		0.0522047
	111.365		0.0523086
	111.423		0.0524126
	111.511		0.0525166
	111.538		0.0526206
	111.637		0.0527246
	111.685		0.0528286
	111.717		0.0529326
	112.141		0.0530366
	112.257		0.0531406
	112.53		0.0532446
	112.6		0.0533486
	112.624		0.0534526
	112.668		0.0535566
	112.764		0.0536606
	112.962		0.0537646
	112.999		0.0538686
	113.071		0.0539726
	113.194		0.0540765
	113.259		0.0541805
	113.302		0.0542845
	113.469		0.0543885
	113.481		0.0544925
	113.68		0.0545965
	113.712		0.0547005
	114.077		0.0548045
	114.152		0.0549085
	114.184		0.0550125
	114.501		0.0551165
	114.518		0.0552205
	114.671		0.0553245
	114.964		0.0554284
	115.067		0.0555324
	115.201		0.0556364
	115.221		0.0557404
	115.374		0.0558444
	115.486		0.0559484
	115.641		0.0560524
	115.967		0.0561564
	116.004		0.0562604
	116.316		0.0563644
	116.46		0.0564684
	116.953		0.0565724
	117.096		0.0566764
	117.283		0.0567804
	117.338		0.0568844
	117.488		0.0569884
	117.626		0.0570924
	117.689		0.0571963
	117.915		0.0573003
	117.941		0.0574043
	118.118		0.0575083
	118.165		0.0576123
	118.401		0.0577163
	118.733		0.0578203
	118.806		0.0579243
	119.337		0.0580283
	119.382		0.0581323
	119.433		0.0582363
	119.581		0.0583403
	119.691		0.0584443
	119.739		0.0585483
	119.886		0.0586522
	119.925		0.0587562
	119.96		0.0588602
	120.139		0.0589642
	120.253		0.0590682
	120.559		0.0591722
	121.487		0.0592762
	121.538		0.0593802
	122.142		0.0594842
	122.304		0.0595882
	122.626		0.0596922
	122.637		0.0597962
	123.11		0.0599002
	123.415		0.0600042
	123.524		0.0601081
	123.594		0.0602121
	123.665		0.0603161
	123.807		0.0604201
	124.157		0.0605241
	124.249		0.0606281
	124.323		0.0607321
	124.724		0.0608361
	124.758		0.0609401
	124.911		0.0610441
	124.93		0.0611481
	125.281		0.0612521
	125.286		0.0613561
	125.287		0.0614601
	125.624		0.0615641
	125.643		0.0616681
	125.692		0.0617721
	125.787		0.061876
	125.876		0.06198
	126.244		0.062084
	126.267		0.062188
	126.452		0.062292
	126.62		0.062396
	126.623		0.0625
	126.67		0.062604
	126.704		0.062708
	127.14		0.062812
	127.233		0.062916
	127.497		0.06302
	127.54		0.063124
	127.687		0.063228
	127.804		0.0633319
	127.955		0.0634359
	128.564		0.0635399
	128.666		0.0636439
	129.136		0.0637479
	129.249		0.0638519
	129.268		0.0639559
	129.337		0.0640599
	129.406		0.0641639
	129.407		0.0642679
	129.793		0.0643719
	129.812		0.0644759
	129.839		0.0645799
	129.977		0.0646839
	130.033		0.0647879
	130.043		0.0648918
	130.087		0.0649958
	130.167		0.0650998
	130.325		0.0652038
	130.35		0.0653078
	131.137		0.0654118
	131.167		0.0655158
	131.172		0.0656198
	131.331		0.0657238
	131.332		0.0658278
	131.333		0.0659318
	131.771		0.0660358
	131.847		0.0661398
	132.49		0.0662438
	132.496		0.0663478
	132.626		0.0664518
	132.975		0.0665557
	132.994		0.0666597
	133.403		0.0667637
	133.442		0.0668677
	133.448		0.0669717
	134.556		0.0670757
	134.611		0.0671797
	134.638		0.0672837
	134.895		0.0673877
	135.492		0.0674917
	135.554		0.0675957
	135.702		0.0676997
	135.764		0.0678037
	135.873		0.0679076
	136.027		0.0680117
	136.452		0.0681156
	136.536		0.0682196
	136.606		0.0683236
	136.734		0.0684276
	136.847		0.0685316
	137.067		0.0686356
	137.125		0.0687396
	137.245		0.0688436
	137.299		0.0689476
	137.324		0.0690516
	137.328		0.0691556
	137.357		0.0692596
	137.412		0.0693636
	137.482		0.0694676
	137.694		0.0695715
	137.86		0.0696755
	137.996		0.0697795
	138.255		0.0698835
	138.257		0.0699875
	138.431		0.0700915
	139.073		0.0701955
	140.21		0.0702995
	140.221		0.0704035
	140.263		0.0705075
	140.383		0.0706115
	140.627		0.0707155
	140.646		0.0708195
	140.782		0.0709235
	141.168		0.0710275
	141.173		0.0711314
	141.19		0.0712354
	141.353		0.0713394
	141.36		0.0714434
	141.663		0.0715474
	141.665		0.0716514
	141.74		0.0717554
	141.838		0.0718594
	141.886		0.0719634
	141.957		0.0720674
	141.98		0.0721714
	142.081		0.0722754
	142.182		0.0723794
	142.464		0.0724834
	142.599		0.0725874
	142.657		0.0726914
	142.687		0.0727953
	142.803		0.0728993
	142.936		0.0730033
	142.97		0.0731073
	143.373		0.0732113
	143.443		0.0733153
	143.577		0.0734193
	143.895		0.0735233
	144.113		0.0736273
	144.239		0.0737313
	144.244		0.0738353
	144.551		0.0739393
	144.699		0.0740433
	144.811		0.0741472
	144.864		0.0742513
	145.08		0.0743552
	145.287		0.0744592
	145.445		0.0745632
	146.395		0.0746672
	146.417		0.0747712
	146.507		0.0748752
	146.583		0.0749792
	146.943		0.0750832
	147.082		0.0751872
	147.135		0.0752912
	147.286		0.0753952
	147.355		0.0754992
	147.704		0.0756032
	147.713		0.0757072
	147.72		0.0758111
	147.849		0.0759151
	148.194		0.0760191
	148.299		0.0761231
	148.767		0.0762271
	148.927		0.0763311
	149.054		0.0764351
	149.278		0.0765391
	149.386		0.0766431
	149.408		0.0767471
	149.482		0.0768511
	149.579		0.0769551
	149.625		0.0770591
	150.184		0.0771631
	150.264		0.0772671
	150.74		0.077371
	150.993		0.077475
	151.033		0.077579
	151.201		0.077683
	151.493		0.077787
	151.575		0.077891
	151.923		0.077995
	152.029		0.078099
	152.393		0.078203
	152.668		0.078307
	152.764		0.078411
	153.004		0.078515
	153.055		0.078619
	153.33		0.078723
	153.37		0.078827
	153.503		0.0789309
	153.653		0.0790349
	154.112		0.0791389
	154.154		0.0792429
	154.323		0.0793469
	154.616		0.0794509
	154.761		0.0795549
	154.782		0.0796589
	155.184		0.0797629
	155.464		0.0798669
	155.623		0.0799709
	155.685		0.0800749
	155.767		0.0801789
	156.397		0.0802829
	156.581		0.0803868
	156.601		0.0804909
	156.613		0.0805948
	156.807		0.0806988
	157.056		0.0808028
	157.076		0.0809068
	157.424		0.0810108
	157.584		0.0811148
	158.022		0.0812188
	158.219		0.0813228
	158.283		0.0814268
	158.501		0.0815308
	158.529		0.0816348
	159.056		0.0817388
	159.516		0.0818428
	160.138		0.0819467
	160.154		0.0820508
	160.155		0.0821547
	160.188		0.0822587
	160.342		0.0823627
	160.512		0.0824667
	160.954		0.0825707
	161.336		0.0826747
	161.525		0.0827787
	161.578		0.0828827
	161.59		0.0829867
	161.6		0.0830907
	161.687		0.0831947
	162.029		0.0832987
	162.081		0.0834027
	162.121		0.0835067
	162.217		0.0836106
	162.323		0.0837146
	162.421		0.0838186
	162.739		0.0839226
	162.945		0.0840266
	163.221		0.0841306
	163.572		0.0842346
	163.919		0.0843386
	164.02		0.0844426
	164.089		0.0845466
	164.173		0.0846506
	164.196		0.0847546
	164.239		0.0848586
	164.3		0.0849626
	164.712		0.0850666
	165.109		0.0851705
	165.699		0.0852745
	166.121		0.0853785
	166.183		0.0854825
	166.385		0.0855865
	166.923		0.0856905
	166.959		0.0857945
	167.046		0.0858985
	167.24		0.0860025
	167.278		0.0861065
	167.385		0.0862105
	167.466		0.0863145
	167.53		0.0864185
	167.686		0.0865225
	167.708		0.0866265
	167.751		0.0867305
	167.818		0.0868344
	167.915		0.0869384
	167.949		0.0870424
	168.364		0.0871464
	168.436		0.0872504
	168.446		0.0873544
	168.458		0.0874584
	168.553		0.0875624
	168.617		0.0876664
	169.258		0.0877704
	169.382		0.0878744
	169.557		0.0879784
	169.831		0.0880824
	170		0.0881863
	170.049		0.0882904
	170.06		0.0883943
	170.257		0.0884983
	170.658		0.0886023
	170.703		0.0887063
	170.744		0.0888103
	170.792		0.0889143
	170.95		0.0890183
	171.149		0.0891223
	171.384		0.0892263
	171.406		0.0893303
	171.574		0.0894343
	171.632		0.0895383
	171.666		0.0896423
	171.714		0.0897463
	171.743		0.0898503
	172.175		0.0899542
	172.566		0.0900582
	172.589		0.0901622
	172.791		0.0902662
	172.86		0.0903702
	172.916		0.0904742
	172.98		0.0905782
	173.086		0.0906822
	173.174		0.0907862
	173.28		0.0908902
	173.605		0.0909942
	173.633		0.0910982
	174.253		0.0912022
	174.533		0.0913062
	174.57		0.0914101
	174.956		0.0915141
	175.074		0.0916181
	175.267		0.0917221
	175.565		0.0918261
	175.868		0.0919301
	175.883		0.0920341
	175.98		0.0921381
	176.051		0.0922421
	176.082		0.0923461
	176.39		0.0924501
	176.683		0.0925541
	176.894		0.0926581
	177.001		0.0927621
	177.051		0.0928661
	177.595		0.09297
	178.194		0.0930741
	178.988		0.093178
	179.112		0.093282
	179.157		0.093386
	179.176		0.09349
	179.417		0.093594
	179.452		0.093698
	179.453		0.093802
	179.602		0.093906
	179.629		0.09401
	180.095		0.094114
	181.173		0.094218
	181.224		0.094322
	181.305		0.0944259
	181.535		0.09453
	181.54		0.0946339
	181.582		0.0947379
	181.698		0.0948419
	181.846		0.0949459
	181.941		0.0950499
	182.039		0.0951539
	182.399		0.0952579
	182.532		0.0953619
	183.039		0.0954659
	183.135		0.0955699
	183.172		0.0956739
	183.187		0.0957779
	183.269		0.0958819
	183.62		0.0959859
	183.791		0.0960899
	183.843		0.0961938
	184.054		0.0962978
	184.153		0.0964018
	184.612		0.0965058
	184.719		0.0966098
	184.727		0.0967138
	184.862		0.0968178
	184.872		0.0969218
	184.929		0.0970258
	184.964		0.0971298
	185.033		0.0972338
	185.571		0.0973378
	185.833		0.0974418
	185.89		0.0975458
	185.962		0.0976497
	186.102		0.0977537
	186.233		0.0978577
	186.509		0.0979617
	187.029		0.0980657
	187.7		0.0981697
	187.836		0.0982737
	187.847		0.0983777
	188.109		0.0984817
	188.182		0.0985857
	188.482		0.0986897
	188.611		0.0987937
	188.769		0.0988977
	188.966		0.0990017
	189.554		0.0991057
	189.689		0.0992096
	189.746		0.0993137
	189.853		0.0994176
	190.155		0.0995216
	190.301		0.0996256
	190.408		0.0997296
	190.738		0.0998336
	190.848		0.0999376
	190.964		0.100042
	191.261		0.100146
	191.294		0.10025
	191.417		0.100354
	191.46		0.100458
	191.698		0.100562
	191.716		0.100666
	192.07		0.100769
	192.226		0.100874
	192.321		0.100977
	192.459		0.101082
	192.906		0.101185
	192.912		0.10129
	192.951		0.101393
	193.219		0.101498
	193.251		0.101601
	193.314		0.101706
	194.032		0.101809
	194.034		0.101914
	194.22		0.102017
	194.375		0.102122
	194.417		0.102225
	194.442		0.102329
	194.598		0.102433
	194.721		0.102537
	195.072		0.102641
	195.097		0.102745
	195.129		0.102849
	195.708		0.102953
	195.827		0.103057
	195.881		0.103161
	195.906		0.103265
	195.983		0.103369
	196.156		0.103473
	196.261		0.103577
	196.506		0.103681
	196.641		0.103785
	196.801		0.103889
	196.844		0.103993
	196.858		0.104097
	197.073		0.104201
	197.133		0.104305
	197.177		0.104409
	197.187		0.104513
	197.195		0.104617
	197.201		0.104721
	197.376		0.104825
	197.44		0.104929
	197.537		0.105033
	197.562		0.105137
	197.684		0.105241
	197.881		0.105345
	198.144		0.105449
	198.265		0.105553
	198.3		0.105657
	198.301		0.105761
	198.553		0.105865
	198.802		0.105969
	199.409		0.106073
	199.502		0.106177
	199.513		0.106281
[truncated: 8,586 more rows]

## Sheet: Fig5
Panel b
	Vehicle								Cariprazine
Panel d
	Fluo-CAR STORM density (LPs/μm2)
	Vehicle	Cariprazine			Mann Whitney test
	3.55721	1.2207			P value	0,0286
	4.01815	0.976562			Exact or approximate P value?	Exact
	3.21388	0.858307			P value summary	*
	2.76838	0.553131			Are medians signif. different? (P < 0.05)	Yes
					One- or two-tailed P value?	Two-tailed
					Sum of ranks in column A,B	26 , 10
Panel e
	Fluo-CAR STORM density on TH+ structures (norm.to average)
	Fluo-CAR	Random			Wilcoxon Signed Rank Test	Fluo-CAR	Random
	0.333756	1.33502			Theoretical median	1,000	1,000
	0	0			Actual median	0,0	0,9720
	0	0.698352			Discrepancy	1,000	0,02797
	1.11363	0.974425			Sum of signed ranks (W)	-70,00	-18,00
	0	1.26843			Sum of positive ranks	4,000	30,00
	0	1.91195			Sum of negative ranks	-74,00	-48,00
	0.323214	0.969642			P value (two tailed)	0,0057	0,5042
	0.648776	0.648776			Exact or estimate?	Gaussian Approximation	Gaussian Approximation
	0	0			Significant (alpha=0.05)?	Yes	No
	0	1.29945
	0	0
	1.48262	1.48262

## Sheet: Fig7
Panel g
	Fluo-CAR STORM density on hilar proces (norm. to average)
	Fluo-CAR	Random		Wilcoxon Signed Rank Test	Fluo-CAR	Random
	1.25702	0.710489		Theoretical median	1,000	1,000
	1.02482	1.1068		Actual median	1,448	1,034
	1.15652	1.03261		Discrepancy	-0,4480	-0,03431
	1.06839	1.28207		Sum of signed ranks (W)	91,00	7,000
	1.49323	0.895937		Sum of positive ranks	91,00	49,00
	1.51123	1.10824		Sum of negative ranks	0,0	-42,00
	1.56369	0.601418		P value (two tailed)	0.0002	0,8394
	1.44804	1.03431		Exact or estimate?	Exact	Exact
	1.58315	1.10821		Significant (alpha=0.05)?	Yes	No
	1.29544	1.02742
	1.28309	1.03475
	1.5778	0.692692
	1.64541	1.09694
Panel j
	Fluo-CAR STORM density (norm. to axon terminal)
	Axon terminal	Preterminal axon		Mann Whitney test
	0.68237	0.949391		P value	0,4020
	1.09852	1.32651		Exact or approximate P value?	Gaussian Approximation
	0.768187	1.4724		P value summary	ns
	0.762406	1.20549		Are medians signif. different? (P < 0.05)	No
	1.22524	0.254595		One- or two-tailed P value?	Two-tailed
	0.932832	1.03984		Sum of ranks in column A,B	351 , 352
	0.602354	0.488079		Mann-Whitney U	142,0
	0.259895	1.22637
	0.859901	0.294128
	1.39717	1.0633
	1.45942	0.277394
	0.360246	0.587978
	1.1634	0.583459
	1.12478	1.06533
	2.36801	0.618648
	1.01744	0.203865
	0.917832	1.20901
		0.320834
		4.41526
		0.748754

## Sheet: FigS2
Panel b									Panel f									Panel j
	Immunostaining fluorescence intensity	Pharmacostaining fluorescence intensity								Immunostaining fluorescence intensity	Pharmacostaining fluorescence intensity								Immunostaining fluorescence intensity	Pharmacostaining fluorescence intensity
	2.00313	0.618178			Linear regression analysis, Goodness of fit					0.394736	0.196851			Linear regression analysis, Goodness of fit					0.0355073	0.166643			Linear regression analysis, Goodness of fit
	0.200984	0.179766			r2	0,9166				0.177018	0.0788457			r2	0,7850				0.0462422	0.0736756			r2	0,9169
	0.200984	0.179766								1.09272	2.36028								0.178839	0.723598
	0.383959	0.169523								9.75003	6.41105								0.146832	0.385168
	2.60921	0.539143								8.38124	3.98992								0.158745	0.178129
	0.412028	0.130392								14.6812	11.5546								0.0381338	0.280996
	5.42314	2.31202								1.17224	2.75969								0.126324	0.482615
	5.65163	1.95961								0.70333	0.366636								0.138913	0.333741
	0.904887	0.791728								0.892203	1.68985								0.0903273	0.162385
	2.57865	1.27027								0.42116	0.282411								0.249807	0.958577
	2.44113	1.23162								2.50136	1.2872								0.502457	1.28422
	2.75427	0.816952								2.41719	1.22303								0.259701	0.279435
	4.97168	1.82896								0.533459	0.827748								1.41061	3.02492
	0.517036	0.283903								12.5317	5.36671								0.175569	0.786365
	0.794887	0.47534								2.8836	2.85547								0.220092	0.454061
	1.56711	0.407988								3.94263	6.43736								0.00364827	0.0279834
	0.968101	0.528439								7.43661	3.01607								0.0903846	0.162489
	4.84405	1.51384								15.9167	8.35286								0.237293	0.936299
	0.434868	0.270996								0.632688	0.77126
	0.341835	0.159827								2.19499	2.39432
	6.04076	2.32166								4.01047	2.47359
Panel d									Panel h									Panel l
	Immunostaining fluorescence intensity	Pharmacostaining fluorescence intensity								Immunostaining fluorescence intensity	Pharmacostaining fluorescence intensity								Immunostaining fluorescence intensity (a.u.)	Pharmacostaining fluorescence intensity (a.u.)
	137	61			Linear regression analysis, Goodness of fit					355	289			Linear regression analysis, Goodness of fit					6	5			Linear regression analysis, Goodness of fit
	147	64			r2	0,7676				344	273			r2	0.8699				6	5			r2	0,8726
	158	66								326	253								6	5
	168	69								302	231								6	5
	177	71								271	207								5	5
	187	75								357	296								4	6
	199	81								348	279								3	6
	140	61			Number of XY Pairs	14335				336	260			Number of XY Pairs	6094				3	7			Number of XY Pairs	6419
	148	66			Pearson r	0,8761				319	240			Pearson r	0,9327				3	8			Pearson r	0,9341
	158	70			95% confidence interval	0.8723 to 0.8799				298	219			95% confidence interval	0.9294 to 0.9359				4	9			95% confidence interval	0.9309 to 0.9372
	170	75			P value (two-tailed)	P<0.0001				271	199			P value (two-tailed)	P<0.0001				6	9			P value (two-tailed)	P<0.0001
	182	79			P value summary	***				241	181			P value summary	***				9	10			P value summary	***
	193	82			Is the correlation significant? (alpha=0.05)	Yes				211	163			Is the correlation significant? (alpha=0.05)	Yes				11	11			Is the correlation significant? (alpha=0.05)	Yes
	203	85			R squared	0,7676				184	146			R squared	0,8700				13	11			R squared	0,8726
	213	88								358	305								13	12
	223	93								352	290								12	14
	231	98								342	271								12	16
	235	103								330	251								11	18
	230	105								315	230								12	21
	144	66								297	211								13	25
	153	70								274	194								14	27
	164	76								248	180								4	7
	176	82								221	167								6	7
	188	89								195	152								6	6
	201	94								171	138								6	6
	214	98								352	301								6	6
	226	100								347	286								5	6
	236	102								337	267								5	7
	244	104								326	246								4	7
	250	107								313	226								3	8
	250	109								297	208								3	10
	242	110								278	195								4	11
	224	107								256	183								5	12
	199	100								233	172								7	13
	142	72								209	160								9	13
	152	74								185	145								12	14
	163	79								163	131								14	15
	174	87								342	306								15	16
	186	96								345	300								15	18
	198	104								341	286								15	21
	211	111								332	268								16	26
	225	114								322	248								19	31
	239	115								310	229								23	36
	251	114								297	213								27	40
	259	114								282	200								31	42
	263	113								265	190								33	42
	260	114								246	181								31	38
	250	113								225	169								8	10
	232	110								202	155								7	10
	207	103								179	139								6	10
	178	94								157	124								5	10
	150	83								332	303								4	10
	34	36								337	302								5	9
	34	34								334	292								5	9
	35	31								327	275								6	8
	35	30								318	256								7	8
	35	30								307	238								7	8
	35	30								296	222								7	8
	34	26								285	209								6	8
	38	27								272	200								6	8
	42	28								258	191								5	9
	45	27								240	180								5	11
	46	27								219	167								6	12
	146	78								196	150								6	14
	155	82								173	133								7	15
	164	88								152	117								9	16
	174	97								321	304								12	17
	185	108								329	308								15	18
	197	118								329	301								18	18
	210	125								323	286								19	20
	225	128								314	268								21	23
	241	127								304	249								22	28
	255	123								295	232								26	35
	265	119								286	219								34	43
	269	116								277	210								45	52
	265	115								266	202								58	58
	255	114								252	192								69	62
	237	112								233	179								73	61
	214	106								210	163								68	56
	188	98								187	145								55	48
	160	87								165	127								10	12
	135	76								310	306								10	12
	115	66								321	315								10	13
	33	40								324	311								10	13
	33	40								320	298								9	13
	34	39								311	280								8	12
	35	38								302	260								8	12
	36	36								293	242								8	12
	37	35								286	228								8	12
	37	34								280	218								9	12
	38	33								271	210								10	11
	32	31								259	202								10	11
	33	30								242	191								10	10
	35	29								221	176								10	10
	39	28								199	158								10	11
	43	28								176	139								11	12
	46	27								156	121								12	14
	46	27								138	107								13	16
	45	27								298	307								13	18
	43	29								314	320								13	20
	41	31								320	320								14	21
	39	33								318	309								16	21
	39	33								311	291								19	22
	40	34								302	271								22	23
	43	35								293	252								25	25
	46	37								286	236								29	30
	137	79								280	225								34	37
	145	82								273	217								44	46
	152	88								262	209								61	58
	159	95								247	199								86	70
	167	105								228	185								115	80
	175	115								206	168								139	85
	185	125								185	150								149	84
	198	132								165	132								138	77
	213	134								146	116								109	66
	231	131								130	102								75	53
	248	126								287	305								10	12
	260	120								307	322								11	13
	266	116								317	326								11	14
	263	114								318	319								12	15
	254	113								312	303								13	16
	240	113								304	284								13	16
	222	110								296	264								13	15
	200	104								288	246								14	15
	176	94								281	232								13	15
	152	83								273	222								13	15
	130	72								262	213								13	15
	112	62								248	203								13	15
	99	55								231	191								14	14
	35	41								211	176								16	14
	33	44								191	159								17	14
	33	46								172	141								18	14
	36	46								154	124								20	15
	38	46								137	108								23	16
	39	44								122	95								26	18
	40	42								278	301								28	21
	40	39								301	323								28	23
	42	37								315	332								26	25
	43	34								319	329								24	25
	39	38								316	317								24	26
	39	38								309	299								25	26
	38	38								301	278								29	27
	36	38								293	258								33	30
	35	36								284	241								40	36
	35	34								274	228								50	45
	37	32								263	218								70	58
	40	31								248	208								102	74
	44	30								231	195								148	90
	46	29								213	182								202	103
	47	28								194	167								247	111
	45	28								176	150								264	111
	43	30								159	133								242	102
	40	33								143	115								190	88
	39	34								129	100								128	70
	38	35								115	89								6	8
	40	35								271	295								8	8
	43	35								297	323								9	9
	46	38								314	338								10	10
	49	41								323	342								11	11
	52	43								323	335								12	12
	54	43								318	319								12	14
	55	41								310	299								13	16
	57	39								301	276								14	17
	58	37								290	256								15	18
	59	38								278	240								15	19
	59	40								264	227								16	19
	57	43								249	214								18	18
	54	49								232	201								19	18
	50	55								214	188								20	18
	46	60								196	175								19	19
	44	63								178	160								19	19
	44	62								162	142								19	19
	45	59								148	124								21	18
	48	55								134	107								24	18
	50	52								121	95								27	17
	54	50								108	86								31	17
	58	50								268	291								36	18
	63	54								296	324								44	20
	69	60								317	347								51	23
	77	66								330	358								54	26
	86	72								333	356								53	28
	96	75								330	344								47	30
	106	76								322	324								40	30
	136	82								311	300								35	30
	142	86								298	278								34	30
	147	93								283	258								37	32
	151	100								267	241								44	35
	156	109								251	225								54	42
	162	118								234	210								71	53
	169	126								216	196								102	69
	179	131								198	183								154	89
	193	132								181	169								228	109
	211	129								165	152								312	126
	230	123								152	134								381	136
	246	118								139	117								404	137
	254	114								126	104								367	127
	255	112								113	95								285	109
	251	113								100	89								191	88
	242	115								264	287								113	66
	231	114								295	324								63	48
	217	110								322	356								36	34
	199	102								339	375								24	24
	176	91								346	381								18	18
	152	78								343	373								16	15
	130	67								334	354								14	13
	112	58								321	330								13	11
	98	52								305	305								13	11
	39	39								289	282								9	18
	35	45								272	261								7	16
	35	50								255	240								6	13
	37	53								238	222								6	11
	40	55								220	207								6	10
	43	54								202	193								7	9
	44	52								185	179								9	9
	44	49								169	163								10	10
	45	45								156	145								12	11
	46	41								144	128								14	12
	47	38								131	115								16	14
	49	36								118	107								17	16
	44	38								106	100								19	19
	44	40								259	281								20	20
	45	42								294	323								20	21
	45	43								326	362								20	22
	44	43								349	391								21	22
	42	42								359	405								23	21
	39	40								358	403								26	21
	37	38								348	387								27	21
	37	36								332	363								27	21
	40	34								314	336								27	22
	42	33								295	309								27	22
	45	31								278	283								29	22
	45	29								261	259								33	22
	44	29								244	238								39	21
	42	30								227	220								46	21
	39	33								209	205								57	22
	37	35								192	191								70	24
	37	36								176	175								82	27
	39	36								163	158								90	30
	41	37								151	142								88	33
	45	39								139	129								78	34
	48	42								126	120								64	34
	51	44								114	112								52	34
	53	43								103	103								46	34
	55	41								217	233								48	35
	57	39								251	273								56	39
	58	38								290	318								70	47
	59	39								326	363								94	60
	59	42								354	401								138	78
	58	46								370	423								210	101
	54	51								371	428								311	125
	50	56								362	417								424	145
	46	60								345	395								512	157
	44	61								325	366								537	159
	44	59								305	337								483	148
	46	55								287	308								371	129
	49	52								271	281								247	104
	53	50								255	258								146	79
	57	50								238	238								81	57
	62	52								221	221								47	41
	67	56								203	205								31	30
	72	62								187	189								24	23
	80	68								174	172								21	19
	88	72								161	157								19	16
	98	74								149	145								17	14
	108	75								137	135								16	13
	117	76								125	125								15	13
	126	80								114	115								16	13
	134	85								102	104								17	13
	138	91								207	223								68	39
	141	97								240	262								69	38
	143	104								280	308								66	37
	146	111								319	356								57	34
	149	117								352	400								47	32
	153	121								373	431								36	29
	160	124								380	445								27	26
	172	124								375	441								20	23
	189	121								361	423								15	20
	209	117								342	395								12	17
	227	113								321	364								10	14
	240	111								271	282								10	12
	247	111								254	261								10	11
	249	113								237	242								11	11
	249	117								220	224								13	11
	247	119								204	206								16	12
	241	117								190	190								19	14
	228	110								177	177								23	16
	207	99								166	165								26	19
	180	85								154	154								28	21
	151	72								142	143								29	23
	126	61								129	130								29	25
	107	55								117	117								29	25
	92	51								104	104								29	24
	40	42								195	213								31	24
	38	49								227	249								33	23
	40	55								265	293								35	23
	43	60								305	342								35	23
	47	62								342	388								34	24
	50	62								369	427								34	25
	51	59								384	450								37	25
	51	55								387	456								41	25
	51	50								379	445								48	24
	52	45								363	421								60	25
	53	41								344	392								76	26
	55	40								275	290								95	28
	46	39								258	269								114	31
	47	40								241	249								126	34
	48	43								225	231								127	36
	50	45								212	215								115	38
	50	47								199	202								94	38
	50	47								188	191								74	37
	47	46								177	180								61	37
	43	44								164	166								60	38
	40	41								151	151								68	42
	38	39								136	135								85	51
	38	38								120	120								115	65
	40	36								185	206								168	84
	42	34								214	238								255	108
	42	30								249	278								375	134
	42	29								288	324								505	156
	40	29								326	371								603	170
	38	31								360	414								624	173
	36	34								385	446								554	162
	36	35								397	462								423	142
	37	36								398	461								280	115
	40	38								387	446								166	89
	43	40								371	421								94	65
	46	43								284	302								55	48
	49	44								268	282								37	35
	52	44								253	264								30	28
	54	42								241	250								28	23
	56	40								230	239								26	20
	57	41								219	228								23	18
	58	42								208	215								20	16
	58	46								195	198								19	16
	57	50								178	178								19	15
	55	54								160	158								20	15
	51	58								141	138								21	16
	48	60								122	121								21	15
	46	59								176	203								85	45
	46	56								202	232								102	48
	49	53								233	267								116	50
	53	51								271	308								123	49
	57	50								311	353								119	47
	62	52								350	398								106	44
	67	55								384	436								87	41
	72	60								407	463								68	37
	77	65								417	474								51	33
	82	69								414	470								38	29
	90	73								402	454								28	25
	99	74								316	341								21	21
	109	75								301	321								18	18
	118	78								288	306								17	15
	127	82								278	296								16	13
	133	89								269	287								17	13
	137	95								259	277								19	13
	139	102								247	261								22	14
	139	108								231	238								28	16
	139	112								211	210								34	19
	139	115								188	182								39	22
	139	116								164	157								43	25
	143	116								140	137								45	27
	152	114								119	119								44	28
	168	113								169	204								43	28
	187	111								193	230								41	27
	208	110								222	262								41	26
	226	110								257	298								42	25
	240	111								298	340								42	24
	252	114								342	385								42	25
	262	118								384	428								41	25
	270	121								417	464								40	26
	272	121								436	487								42	26
	263	116								441	495								46	26
	241	105								434	489								54	26
	209	90								340	368								67	27
	174	76								330	358								86	28
	141	64								323	351								110	30
	116	57								315	346								135	33
	99	53								305	335								154	36
	44	38								290	314								159	38
	42	45								271	282								147	39
	43	53								246	245								122	39
	47	60								218	208								95	38
	51	66								189	176								75	38
	55	69								161	152								70	39
	57	67								136	132								76	44
	58	64								115	116								95	52
	57	58								99	101								128	66
	56	52								85	86								186	86
	57	47								165	208								278	110
	59	44								187	233								401	136
	61	43								215	262								531	159
	48	41								249	295								624	173
	49	42								290	334								637	176
	50	44								337	378								561	167
	51	47								384	424								427	147
	53	49								426	467								285	121
	52	49								455	500								173	94
	50	48								467	519								101	70
	45	46								466	524								62	53
	41	43								379	414								44	40
	38	42								374	412								38	32
	37	41								367	408								36	28
	37	39								355	394								34	24
	38	36								335	367								31	22
	39	32								310	326								27	20
	39	29								280	279								25	19
	38	28								247	233								25	19
	37	29								214	195								26	18
	36	31								183	167								28	18
	36	34								155	146								29	18
	37	36								132	129								27	17
	39	38								113	113								94	50
	42	41								98	97								121	55
	45	44								85	82								150	59
	48	45								74	68								177	61
	51	45								163	213								193	60
	54	44								185	238								190	58
	56	43								212	266								170	55
	57	44								245	298								140	50
	57	46								286	335								110	45
	57	50								334	378								84	41
	56	54								386	425								63	36
	55	58								434	473								47	31
	53	61								472	514								36	26
	51	61								493	542								30	22
	50	59								426	470								27	18
	51	56								418	465								26	16
	54	54								402	448								25	16
	58	53								377	413								27	16
	63	54								346	365								31	17
	68	56								310	310								38	19
	72	60								274	258								48	22
	76	65								238	215								56	25
	79	69								205	184								63	28
	84	72								175	161								65	30
	90	75								150	143								64	31
	99	75								130	126								61	31
	109	77								112	109								57	29
	119	81								97	92								54	27
	129	87								84	77								53	26
	136	94								73	64								50	25
	139	101								163	216								47	24
	140	107								185	244								45	25
	138	112								212	275								43	25
	135	114								244	308								43	26
	132	114								285	344								46	26
	130	112								333	385								52	26
	131	110								388	432								65	27
	137	107								442	481								85	28
	151	107								487	526								111	31
	170	107								518	561								139	34
	193	109								465	514								164	36
	216	111								444	490								175	38
	237	113								414	449								168	39
	258	116								377	395								142	39
	278	120								338	337								110	38
	295	123								298	282								85	38
	303	123								261	237								75	39
	296	119								227	202								79	43
	273	109								197	176								98	51
	237	94								171	156								131	64
	196	80								148	138								187	83
	157	68								128	120								271	106
	127	60								111	102								381	130
	107	56								97	85								494	151
	45	42								84	72								571	166
	45	48								72	61								577	169
	49	57								61	53								506	161
	54	65								164	218								387	143
	60	71								187	251								264	119
	64	74								214	286								167	94
	66	72								247	322								104	72
	66	66								287	359								68	56
	64	60								335	398								52	44
	63	53								391	442								46	37
	63	48								449	490								45	32
	64	45								501	536								44	28
	66	44								542	574								40	26
	67	44								503	547								35	24
	50	43								478	517								32	22
	50	42								443	472								32	21
	49	43								404	417								34	21
	49	45								362	360								37	21
	50	47								323	307								39	20
	51	49								286	261								37	19
	51	49								252	224								34	18
	49	48								221	194								29	17
	45	46								193	171								24	15
	41	45								168	151								90	51
	37	44								146	132								121	58
	35	43								127	113								158	65
	35	41								111	95								200	69
	36	38								97	81								240	71
	37	33								84	69								264	71
	38	29								73	60								263	69
	38	27								62	53								236	64
	38	28								52	46								195	59
	37	30								43	39								154	53
	37	32								168	222								119	47
	38	35								192	260								90	41
	40	37								220	301								70	35
	42	40								253	341								55	30
	45	43								292	379								47	25
	48	45								339	416								42	22
	51	46								395	456								39	20
	54	46								454	500								37	19
	56	46								513	544								37	19
	57	47								562	582								40	20
	56	50								503	530								49	23
	56	54								467	483								61	25
	56	58								426	431								73	28
	56	62								385	380								83	31
	55	64								347	332								88	33
	55	64								311	288								86	34
	55	62								279	249								81	33
	57	59								248	215								74	31
	59	57								219	187								68	28
	63	57								192	164								63	26
	67	58								168	144								57	24
	71	61								146	125								51	23
	75	65								128	107								46	23
	78	69								112	92								42	24
	80	73								99	80								240	95
	83	76								86	70								325	116
	89	77								74	61								410	135
	98	78								63	53								465	148
	109	80								53	46								466	152
	120	85								43	38								410	145
	131	92								173	228								321	130
	138	100								199	271								229	110
	142	106								229	317								155	89
	141	111								263	361								105	70
	137	114								302	400								75	56
	132	115								348	436								60	46
	127	113								400	472								54	39
	123	109								459	511								54	35
	122	105								519	551								52	31
	128	103								573	587								48	29
	140	103								520	530								43	26
	159	106								484	485								39	25
	182	110								445	439								40	24
	209	113								407	396								43	23
	236	116								370	355								47	23
	265	119								337	315								49	22
	292	122								306	276								49	21
	315	125								276	239								45	20
	328	126								246	207								39	19
	323	122								218	180								33	17
	300	112								192	158								28	17
	261	99								168	139								23	16
	217	85								148	121								19	16
	174	73								130	106								110	59
	142	64								115	92								145	67
	120	59								102	81								187	74
	47	40								89	71								238	78
	47	45								76	63								288	81
	50	52								64	54								319	80
	55	61								53	46								318	77
	61	69								42	38								286	72
	67	75								180	236								237	66
	72	77								209	283								188	59
	74	75								241	334								146	52
	73	69								277	381								114	45
	71	61								316	422								90	39
	68	54								358	456								74	33
	68	49								407	489								65	29
	68	46								461	523								58	25
	69	45								519	559								53	23
	70	44								573	591								48	22
	48	39								528	521								45	22
	50	40								496	482								47	23
	51	42								461	442								55	25
	53	44								426	407								69	28
	53	44								393	374								85	30
	52	44								363	339								98	33
	50	43								334	301								105	34
	48	43								305	262								104	34
	47	44								276	227								96	33
	47	46								247	198								86	31
	47	48								219	174								77	28
	47	49								194	155								69	25
	46	48								170	138								61	23
	43	46								151	122								52	21
	40	45								134	108								195	81
	38	44								119	96								251	98
	37	44								105	85								305	114
	37	42								91	75								339	125
	37	39								77	66								338	128
	38	35								64	57								301	124
	39	31								51	47								244	112
	40	29								188	244								185	97
	41	28								221	295								137	80
	41	29								256	348								102	65
	41	31								292	398								79	54
	41	33								330	441								66	45
	43	36								369	475								61	40
	44	39								412	506								59	36
	46	43								460	536								58	33
	48	46								511	567								54	30
	51	48								559	594								49	28
	54	48								387	357								46	26
	56	48								360	322								48	25
	57	49								333	284								51	25
	56	51								306	248								56	25
	56	55								278	218								58	24
	56	59								249	193								58	23
	57	62								221	172								55	21
	58	64								196	155								50	20
	59	65								174	139								43	19
	59	63								155	125								38	19
	61	61								138	112								32	19
	63	60								122	101								28	19
	66	61								107	91								25	19
	69	62								92	81								130	68
	73	65								77	70								163	76
	77	68								63	58								205	83
	79	72								51	46								257	87
	80	76								164	203								308	89
	83	78								197	251								340	88
	88	78								232	304								339	84
	97	79								269	358								306	78
	109	82								305	409								255	70
	121	88								341	453								203	63
	132	96								377	489								160	55
	140	104								415	520								128	47
	143	110								455	549								104	41
	140	113								496	574								88	35
	135	114								534	595								79	31
	128	113								362	302								71	28
	122	109								335	268								63	26
	118	104								308	238								55	25
	117	99								279	213								49	25
	122	97								251	192								49	26
	134	99								224	173								55	27
	152	104								199	157								69	29
	175	110								179	143								86	31
	203	116								160	131								103	33
	234	120								142	119								112	34
	267	123								125	109								112	34
	299	126								108	97								104	32
	326	129								92	85								92	30
	342	130								76	72								177	78
	340	127								62	58								206	90
	318	118								50	45								223	98
	281	105								41	35								222	102
	237	91								33	28								202	99
	195	79								167	203								173	91
	161	69								202	252								141	80
	138	62								239	305								115	68
	48	42								276	360								94	58
	50	48								311	411								78	49
	54	56								345	456								68	43
	60	64								379	495								63	38
	67	72								413	528								61	35
	74	78								447	556								59	32
	78	80								478	577								56	29
	80	78								505	590								53	27
	80	72								337	257								52	26
	77	64								309	233								54	25
	73	56								280	211								56	25
	71	50								252	193								60	25
	71	47								227	177								62	24
	71	46								205	163								63	23
	71	45								185	150								62	22
	70	44								166	139								58	21
	66	41								147	127								53	20
	44	39								128	115								48	20
	44	39								109	102								43	20
	45	39								92	87								39	21
	47	39								76	72								36	23
	49	40								62	57								33	24
	51	41								51	45								32	27
	53	42								41	36								32	30
	53	43								34	29								35	32
	52	43								165	196								131	69
	50	42								200	244								154	78
	46	42								238	297								179	85
	44	43								274	350								211	90
	43	45								308	401								252	93
	42	47								340	448								295	94
	42	48								372	491								322	92
	41	48								404	528								320	87
	40	46								434	555								290	80
	39	45								459	572								244	71
	39	44								478	576								197	63
	39	43								338	253								158	54
	40	42								310	232								128	47
	40	41								283	214								107	40
	41	38								257	198								93	35
	42	34								235	183								84	31
	44	32								214	170								76	28
	45	30								193	158								66	27
	45	30								172	146								55	26
	45	31								151	134								47	26
	45	32								130	120								44	27
	45	35								111	105								49	28
	45	38								93	89								61	29
	46	42								77	73								78	31
	47	46								64	59								95	32
	49	49								54	47								107	32
	52	50								45	38								109	32
	54	50								37	31								127	67
	55	50								159	185								134	73
	55	50								193	229								134	76
	56	53								228	278								126	75
	57	56								262	328								114	70
	59	59								294	379								101	63
	61	62								326	428								89	56
	61	63								357	475								78	49
	61	63								389	515								70	43
	62	62								418	543								63	38
	64	62								440	556								60	34
	66	62								455	554								58	32
	69	64								313	237								57	29
	73	66								289	220								55	27
	76	69								266	205								54	26
	78	72								245	190								55	25
	80	75								223	178								57	25
	82	77								200	166								59	25
	88	78								178	153								60	24
	98	79								155	141								63	24
	109	82								134	127								65	23
	121	89								114	111								66	22
	131	97								97	93								65	21
	138	105								83	76								61	21
	140	110								70	60								58	21
	137	112								59	48								55	22
	131	110								48	38								52	24
	124	107								180	208								49	26
	118	102								212	252								46	29
	115	96								243	299								45	33
	115	92								274	347								47	37
	120	91								305	397								52	42
	132	94								337	447								59	46
	149	101								370	490								65	48
	171	109								400	519								67	48
	198	116								423	531								126	63
	229	122								437	525								154	73
	263	128								321	244								175	81
	298	132								299	228								188	88
	327	136								277	212								198	93
	345	138								255	199								211	96
	346	135								232	187								232	98
	329	126								209	175								257	96
	297	114								186	163								273	93
	256	100								165	150								270	87
	216	86								145	134								246	79
	182	75								127	116								210	69
	158	65								110	96								172	60
	142	59								95	77								140	52
	51	44								80	61								115	44
	55	51								65	49								98	38
	61	59								52	39								86	33
	67	67								164	183								78	30
	75	75								192	222								70	28
	81	81								221	265								60	27
	86	84								250	311								49	26
	89	82								281	360								40	26
	88	77								315	411								36	26
	84	69								350	455								39	27
	79	61								382	486								48	28
	75	53								407	498								63	29
	74	49								423	493								76	54
	73	46								431	474								72	51
	73	45								333	252								68	47
	70	44								312	237								63	43
	66	42								290	224								60	39
	42	38								268	213								57	35
	41	38								247	201								54	32
	40	38								226	190								53	29
	40	38								208	176								52	27
	41	38								191	160								52	25
	44	38								173	140								52	24
	46	38								155	118								53	23
	49	39								134	97								55	23
	50	39								112	79								57	23
	51	40								91	64								58	23
	50	40								71	52								59	23
	48	40								55	42								61	23
	44	40								43	33								66	22
	41	41								147	159								69	22
	39	44								172	192								70	21
	38	46								197	230								69	21
	38	48								226	273								68	22
	38	48								258	320								67	23
	39	46								294	369								66	25
	39	45								332	414								63	28
	40	43								367	446								60	33
	42	43								394	460								60	38
	43	43								411	458								64	45
	44	42								419	442								74	53
	44	41								351	267								87	59
	45	38								332	255								98	62
	46	36								313	244								102	62
	48	34								295	233								96	58
	48	32								281	220								146	66
	47	31								269	206								186	77
	46	32								258	187								218	87
	45	34								245	166								234	93
	45	38								224	142								233	98
	45	43								196	120								222	100
	45	48								162	101								213	100
	46	51								129	84								210	99
	48	52								99	69								213	95
	50	51								75	56								214	90
	51	49								57	44								206	83
	52	48								44	33								188	74
	55	49								132	137								162	65
	58	51								152	164								136	56
	61	55								176	197								112	47
	62	58								203	236								94	40
	62	60								236	280								80	34
	61	61								274	326								71	30
	61	61								314	370								65	27
	62	62								352	403								58	25
	65	62								381	420								49	25
	68	63								399	422								47	20
	72	64								406	410								50	20
	76	67								382	295								52	21
	78	69								368	285								53	21
	81	73								357	272								55	22
	84	75								350	258								60	22
	91	77								350	239								66	22
	99	79								351	218								72	21
	110	82								345	193								74	21
	120	88								324	169								75	21
	128	96								284	146								76	22
	133	104								233	126								78	24
	134	108								182	108								79	26
	131	108								137	90								77	30
	126	105								102	73								75	36
	121	99								76	58								76	43
	116	93								57	45								86	53
	114	87								43	35								103	63
	115	83								34	27								124	71
	122	83								118	118								141	76
	133	87								136	141								148	76
	148	95								157	169								140	71
	168	104								183	203								119	62
	193	114								216	243								157	69
	223	122								254	286								211	82
	257	131								296	327								261	93
	292	138								336	360								294	101
	322	144								367	381								302	105
	341	147								386	386								284	106
	345	145								393	378								252	105
	332	137								433	336								219	101
	306	124								429	322								193	97
	271	109								432	304								175	91
	235	94								445	281								161	84
	204	80								461	254								146	76
	179	69								467	226								131	67
	161	61								445	199								115	58
	146	56								393	175								98	49
	135	52								321	154								83	41
	56	46								247	134								70	35
	62	54								184	113								60	29
	69	62								135	93								54	26
	77	69								99	75								43	19
	85	77								74	60								45	20
	93	83								55	48								49	21
	98	87								42	39								57	21
	100	88								33	31								66	21
	99	84								123	121								73	21
	94	76								142	145								76	20
	88	67								167	175								77	21
	82	58								198	211								79	22
	79	52								237	251								84	23
	77	48								279	290								87	26
	76	45								321	323								87	31
	73	44								354	346								87	38
	67	42								375	354								92	48
	61	40								383	350								107	59
	43	36								504	382								133	71
	41	36								515	361								162	82
	38	36								539	333								187	88
	37	36								570	300								196	88
	37	36								586	266								186	82
	38	36								566	235								160	72
	40	36								502	208								217	83
	42	36								411	184								281	96
	44	36								316	161								335	107
	46	36								235	137								366	113
	47	36								173	115								362	114
	47	37								127	95								326	111
	45	37								95	79								275	105
	41	38								71	65								224	98
	38	40								55	54								181	91
	36	43								43	43								147	83
	35	46								34	34								121	75
	35	48								113	107								101	66
	36	48								132	128								87	58
	37	46								155	154								44	19
	38	45								185	186								54	20
	40	43								223	223								64	20
	42	43								265	260								71	20
	44	43								308	294								73	20
	44	44								344	319								73	21
	45	43								367	331								76	21
	46	42								377	329								82	23
	48	40								611	392								87	26
	50	37								648	354								90	32
	50	35								672	313								92	39
	48	33								653	277								101	50
	46	33								585	245								122	63
	44	35								482	217								155	77
	43	39								375	191								193	89
	42	45								282	165								223	96
	42	50								212	141								236	97
	42	53								159	120								225	91
	44	53								121	103								194	80
	45	51								93	87								151	65
	47	48								72	72								208	78
	49	46								57	59								275	94
	53	45								45	47								338	107
	57	47								36	36								388	116
	61	50								107	97								409	120
	63	53								124	116								392	118
	62	56								147	139								343	111
	60	59								176	167								279	102
	59	60								213	201								216	92
	59	61								256	238								165	82
	62	61								301	274								124	73
	65	62								339	302								93	64
	70	62								366	317								71	56
	74	64								379	318								61	19
	78	67								684	411								66	20
	82	70								706	366								67	20
	87	73								690	324								65	20
	93	76								624	288								67	21
	101	78								524	255								72	23
	110	81								417	226								78	26
	117	87								324	199								82	31
	123	94								251	174								88	39
	126	101								196	153								101	51
	127	104								154	134								128	64
	125	103								121	115								166	79
	122	98								96	96								208	92
	118	91								77	78								243	100
	116	84								62	63								257	101
	115	79								50	50								247	96
	118	75								41	39								214	84
	125	76								33	31								169	69
	135	80								101	91								185	69
	148	87								119	107								252	85
	165	97								141	128								315	100
	188	108								171	154								367	112
	217	119								208	186								401	119
	252	130								252	223								407	120
	286	141								299	262								379	115
	316	150								341	295								323	106
	334	156								372	314								255	95
	338	154								390	318								191	83
	329	146								693	417								139	71
	307	133								679	374								100	61
	279	118								622	334								70	53
	249	101								536	299								50	45
	221	86								443	269								59	19
	197	74								360	241								57	19
	176	64								292	216								54	19
	157	59								238	194								53	20
	142	56								193	171								56	22
	130	55								156	149								62	25
	121	52								127	125								68	30
	62	49								104	104								76	38
	71	57								86	85								93	49
	82	65								71	69								122	63
	92	73								58	56								162	77
	102	80								47	46								207	90
	111	87								39	37								243	99
	116	92								33	29								260	101
	118	95								95	85								251	96
	116	92								113	100								220	85
	110	85								137	119								176	70
	101	75								167	143								129	54
	93	65								206	175								150	58
	87	56								252	215								213	72
	84	50								301	259								276	87
	80	46								348	297								326	100
	76	43								385	322								359	110
	70	41								407	330								373	115
	62	40								415	324								364	114
	55	38								601	381								328	107
	46	37								535	348								273	96
	44	35								462	319								209	84
	40	34								396	292								152	71
	37	34								338	268								107	60
	35	34								287	243								75	50
	35	34								241	217								51	42
	36	34								201	190								46	18
	37	34								168	163								41	18
	38	34								141	137								38	19
	40	33								118	115								39	21
	41	33								99	97								44	23
	42	33								82	81								51	28
	42	34								68	67								61	35
	41	35								57	55								79	45
	38	37								47	45								109	58
	35	39								39	36								150	72
	33	42								90	80								194	84
	32	45								108	94								231	93
	33	47								132	112								249	96
	34	47								164	137								242	92
	35	46								205	170								213	82
	37	45								255	214								172	69
	38	44								308	262								129	54
	40	44								359	308								162	59
	41	45								402	340								220	71
	43	46								429	353								272	84
	44	46								439	349								306	95
	45	45								486	373								319	102
	48	42								436	350								315	104
	50	39								388	325								294	101
	50	36								341	298								257	94
	48	35								294	268								208	83
	45	35								252	236								155	71
	42	37								215	205								110	59
	40	42								185	178								75	48
	39	47								159	153								52	40
	39	52								135	132								30	17
	39	55								114	112								26	18
	39	55								96	95								26	19
	41	52								80	80								29	22
	43	48								67	66								35	26
	46	45								56	54								46	32
	50	43								46	44								64	40
	55	44								103	89								93	51
	59	46								128	107								133	64
	60	50								161	133								177	75
	59	54								205	169								213	84
	57	57								258	216								232	87
	56	59								316	271								227	84
	56	60								372	324								201	77
	59	60								420	364								164	65
	62	60								451	382								125	52
	67	60								461	381								90	40
	72	62								480	405								118	47
	77	66								441	382								160	56
	83	70								396	353								205	66
	89	74								350	318								241	76
	95	77								306	283								260	84
	102	79								268	250								259	89
	109	82								235	221								244	89
	114	87								206	196								218	85
	117	94								180	173								185	78
	119	99								155	152								145	68
	120	101								132	132								106	57
	119	98								112	113								73	47
	118	91								94	96								51	35
	117	84								79	80								78	44
	117	77								65	66								115	54
	119	72								52	52								156	65
	123	69								100	82								191	72
	130	70								125	102								210	76
	138	74								158	130								207	75
	149	80								203	169								185	69
	163	89								259	221								153	60
	185	99								322	282								118	50
	214	111								385	343								87	39
	249	124								437	389								60	29
	284	138								471	413								118	46
	311	150								479	414								145	52
	327	158								466	397								174	59
	330	159								486	425								195	66
	321	152								444	395								202	71
	303	139								399	358								194	73
	281	124								356	321								176	73
	257	108								319	289								151	68
	233	92								288	262								124	61
	209	79								259	239								96	53
	186	70								232	219								69	44
	164	65								205	198								63	36
	146	62								178	177								95	45
	132	61								153	156								132	53
	124	59								130	135								163	61
	118	56								109	115								180	65
	114	53								90	95								179	65
	71	54								73	76								161	61
	84	63								57	59								134	54
	99	70								43	45								106	46
	114	77								121	97								80	37
	127	84								155	127								57	28
	136	92								200	170								38	21
	142	99								258	226								102	40
	143	102								325	293								111	44
	139	101								392	360								123	47
	130	94								449	412								137	51
	120	84								484	441								146	55
	109	72								491	443								146	57
	100	61								473	425								136	58
	93	52								475	414								119	56
	87	45								433	379								99	52
	80	42								395	344								80	47
	72	40								364	316								61	40
	63	39								338	295								44	33
	55	38								314	279								49	29
	48	42								289	264								73	36
	47	38								262	248								102	43
	44	35								233	230								127	49
	40	34								203	208								142	53
	37	34								174	185								142	55
	35	34								146	159								129	52
	35	34								121	133								109	48
	35	34								98	107								88	42
	36	33								77	83								69	35
	36	32								59	63								53	28
	37	31								46	48								38	21
	38	31								118	92								102	40
	39	31								151	124								101	41
	39	33								197	169								102	42
	38	35								255	229								104	43
	36	37								324	301								104	44
	33	40								395	373								100	44
	31	42								454	431								90	44
	30	45								490	463								76	42
	31	47								496	466								62	38
	32	47								475	448								49	34
	34	47								416	349								38	29
	35	46								395	329								51	29
	36	46								380	317								70	34
	37	46								366	311								88	40
	38	47								349	306								98	43
	39	48								326	298								100	45
	41	48								297	286								93	44
	44	46								263	266								81	42
	47	43								226	240								70	38
	49	40								191	209								60	32
	50	38								158	176								51	27
	48	37								128	142								40	22
	44	38								101	112								29	18
	41	40								78	86								101	40
	39	44								61	65								96	40
	38	49								49	49								89	39
	37	54								40	37								82	37
	37	56								115	87								77	35
	38	56								148	119								73	34
	39	52								193	166								66	33
	41	47								251	228								58	32
	44	43								320	304								47	30
	48	41								391	380								37	27
	52	41								451	442								29	24
	55	44								487	477								32	23
	56	48								493	483								43	27
	54	52								472	465								53	31
	53	56								410	325								60	35
	52	58								412	331								62	37
	53	59								408	339								60	37
	55	59								393	343								57	36
	59	59								365	338								55	34
	63	60								328	322								55	31
	68	63								285	294								53	27
	74	68								241	258								47	23
	81	73								200	218								37	19
	88	77								163	179								97	42
	95	80								130	144								94	41
	101	81								103	113								86	39
	107	84								82	88								75	36
	110	89								67	68								65	32
	112	94								56	53								57	29
	113	98								47	41								50	26
	113	98								113	82								43	24
	113	93								145	114								36	22
	113	86								188	160								29	21
	114	78								245	223								22	19
	116	71								312	299								24	22
	121	67								382	377								29	25
	126	64								440	442								33	28
	133	65								477	481								35	30
	140	68								484	491								38	31
	148	73								467	478								41	31
	162	80								448	337								48	31
	183	90								460	357								55	29
	214	101								456	373								60	27
	250	114								431	376								56	24
	285	130								391	362								46	21
	311	144								343	334								33	17
	324	154								293	295								86	43
	324	157								246	253								88	43
	314	152								203	213								83	41
	298	141								166	175								73	38
	279	127								135	143								61	34
	259	112								111	116								50	29
	238	98								93	94								42	24
	216	86								80	76								35	21
	192	77								68	61								29	18
	168	72								58	49								23	16
	148	69								110	78								18	15
	135	68								140	108								14	13
	127	66								182	152								16	20
	122	64								236	213								18	22
	118	60								300	287								20	24
	114	57								366	364								25	26
	112	54								424	430								33	27
	82	62								462	473								45	28
	101	72								475	491								58	28
	122	79								463	484								66	26
	141	85								497	359								64	24
	158	92								503	383								54	22
	169	100								483	391								40	18
	174	107								443	379								74	44
	173	111								392	351								78	44
	167	110								339	313								77	43
	157	103								289	274								70	41
	143	93								244	237								59	36
	129	80								205	204								48	31
	117	67								173	174								38	26
	106	55								148	148								30	21
	95	46								129	126								24	17
	84	40								113	107								19	14
	74	37								98	90								16	12
	64	37								84	75								13	10
	55	37								106	73								10	9
	47	51								135	101								11	16
	48	49								174	142								11	18
	47	45								225	198								13	20
	46	41								285	267								19	22
	43	38								348	340								29	24
	40	36								406	407								43	25
	38	36								447	455								58	26
	37	37								466	481								67	26
	36	36								461	482								67	25
	36	35								525	371								58	22
	36	33								511	381								45	20
	36	31								472	370								34	17
	36	30								423	343								65	42
	37	30								372	310								67	44
	39	31								324	279								70	44
	39	33								282	251								70	44
	38	36								246	227								66	42
	35	38								217	205								58	39
	32	41								194	184								47	34
	30	43								175	164								36	29
	29	45								158	146								27	23
	30	46								140	128								20	18
	31	47								121	109								16	14
	33	47								101	89								14	11
	34	47								101	69								12	9
	35	48								129	94								10	8
	35	48								166	131								10	14
	36	49								214	181								11	16
	37	49								271	243								16	18
	39	48								332	312								25	21
	43	46								391	377								39	23
	47	44								438	431								53	24
	115	69								464	464								61	25
	121	64								465	471								62	24
	128	62								506	351								56	23
	134	62								474	340								47	21
	140	64								430	317								38	18
	148	68								385	291								30	16
	161	73								345	271								67	42
	183	81								310	256								67	43
	215	91								283	244								66	43
	253	104								261	232								66	43
	288	119								244	220								64	42
	314	134								229	206								59	39
	325	146								212	190								50	36
	322	151								193	171								38	32
	310	148								170	149								27	27
	294	140								143	125								18	22
	276	129								115	100								13	17
	258	117								90	78								10	13
	239	104								69	59								9	10
	217	93								96	64								8	8
	192	85								123	87								8	6
	169	80								159	119								10	12
	149	77								205	164								10	13
	137	76								260	220								14	15
	130	74								322	284								21	18
	126	72								383	349								31	20
	122	67								436	406								42	22
	117	62								470	444								50	23
	112	56								477	457								51	23
	111	52								413	281								48	22
	97	73								377	264								43	21
	123	83								348	254								38	20
	149	91								325	251								32	18
	174	97								310	252								25	16
	193	104								300	253								72	42
	206	111								292	251								70	42
	211	117								284	245								68	42
	209	120								271	234								64	42
	201	119								253	217								62	41
	187	112								227	194								59	39
	171	102								195	165								53	37
	154	89								160	135								43	34
	137	74								127	107								32	30
	120	59								99	82								21	25
	104	47								77	62								13	20
	88	39								91	61								8	16
	75	36								117	81								6	12
	64	36								153	109								6	9
	55	38								199	149								5	7
	44	44								254	200								10	11
	44	48								318	261								11	13
	46	51								384	326								15	15
	47	52								444	385								22	17
	47	51								484	428								30	19
	46	48								495	444								35	21
	44	44								352	234								38	22
	42	41								334	233								38	22
	41	41								325	239								37	22
	40	41								323	250								35	21
	39	42								327	261								31	20
	39	40								331	270								27	19
	38	38								332	274								78	42
	37	35								327	271								75	42
	37	32								313	258								72	41
	38	30								288	236								67	40
	39	31								254	207								61	39
	40	33								214	173								56	37
	40	36								174	140								52	36
	39	39								138	110								47	33
	36	41								109	85								38	31
	33	43								86	65								27	27
	31	44								67	49								18	23
	30	45								86	59								11	19
	30	46								112	77								6	15
	31	47								148	102								5	11
	33	47								194	137								4	8
	34	48								251	185								9	11
	35	48								318	244								11	13
	35	49								390	310								15	15
	36	49								456	372								19	17
	37	49								503	418								23	18
	39	48								518	436								25	20
	125	61								309	221								28	21
	132	61								320	237								30	22
	138	62								336	257								32	23
	146	64								353	275								31	23
	159	68								366	289								29	22
	182	74								372	295								90	39
	215	83								367	290								94	41
	253	96								348	273								93	42
	290	111								316	245								89	42
	316	126								274	211								83	42
	327	137								228	175								78	41
	324	144								186	142								72	39
	311	144								150	112								64	38
	294	139								120	88								55	36
	276	130								96	69								49	34
	256	121								76	54								44	32
	235	111								61	42								39	31
	213	101								81	58								32	28
	189	93								106	74								24	26
	167	88								142	96								16	22
	149	85								189	129								10	19
	137	84								248	174								7	15
	131	83								319	233								5	11
	127	80								395	300								8	10
	122	74								468	365								8	11
	116	66								521	414								10	13
	111	59								539	435								12	15
	109	52								304	216								14	17
	111	47								330	240								17	19
	115	44								358	266								20	21
	118	43								384	290								25	23
	118	41								403	305								30	24
	89	72								411	309								33	25
	117	86								402	300								33	24
	148	97								377	278								87	35
	180	106								337	247								100	39
	208	113								289	211								108	42
	231	119								242	177								109	43
	245	124								199	145								104	44
	250	129								163	118								95	43
	247	130								132	95								87	41
	237	128								107	76								79	39
	221	121								87	60								71	37
	202	111								72	48								60	35
	181	97								76	56								49	33
	158	82								100	72								39	31
	135	66								135	92								34	29
	113	51								182	123								30	28
	93	42								242	167								25	26
	77	37								315	225								20	24
	65	37								395	293								14	21
	56	40								472	361								10	18
	44	41								529	414								7	15
	44	43								551	439								7	10
	45	47								279	191								7	11
	46	50								311	217								9	13
	46	52								348	247								10	15
	46	52								386	278								12	18
	44	50								420	303								16	20
	42	47								442	316								23	23
	41	46								448	316								30	25
	41	46								433	302								35	26
	41	47								399	277								36	26
	42	47								354	246								34	25
	41	45								304	214								67	30
	40	41								257	183								87	35
	39	37								216	154								105	39
	39	34								180	128								118	43
	41	32								149	105								124	45
	42	33								123	85								121	45
	43	35								102	68								112	45
	43	39								85	55								101	43
	42	42								70	45								90	40
	39	45								57	39								80	38
	37	46								72	54								69	35
	34	46								95	69								55	32
	33	46								128	88								42	30
	32	46								174	117								31	28
	32	46								233	160								25	26
	33	47								305	217								22	25
	35	47								386	286								19	24
	36	47								464	356								15	22
	37	47								524	413								11	20
	37	48								550	442								8	17
	154	64								285	191								6	11
	177	69								328	223								7	12
	211	78								375	259								8	15
	250	91								422	289								10	17
	288	105								459	310								14	20
	315	120								479	318								22	23
	328	131								478	313								30	26
	326	138								456	299								37	27
	313	139								418	277								40	28
	296	137								371	251								39	27
	276	132								323	223								46	26
	254	125								277	196								62	30
	231	117								237	169								82	34
	207	108								201	143								104	39
	184	101								170	120								123	43
	164	96								144	98								134	45
	147	94								120	80								136	47
	136	93								99	66								129	47
	130	91								81	56								117	45
	125	87								66	48								104	42
	120	79								53	41								91	39
	114	70								68	51								79	36
	110	61								90	65								65	32
	108	54								121	83								50	29
	110	48								164	111								36	27
	115	45								221	152								25	25
	119	42								289	208								19	23
	120	40								367	276								16	22
	116	38								445	348								13	21
	108	37								507	407								11	20
	80	68								537	440								8	18
	106	84								299	196								5	10
	139	99								351	231								6	12
	175	112								405	264								6	14
	211	121								453	289								8	17
	243	129								487	304								13	20
	267	134								502	311								21	24
	282	138								496	309								31	27
	287	140								470	300								40	29
	283	140								432	284								45	30
	272	137								387	263								46	30
	254	130								342	239								22	17
	232	120								299	213								29	20
	207	106								261	187								37	23
	179	90								227	162								47	26
	150	73								197	137								61	30
	122	57								169	115								78	34
	99	46								142	96								100	38
	81	40								117	81								122	42
	68	40								95	69								138	45
	59	44								78	59								144	47
	53	49								66	48								141	47
	47	43								86	60								130	46
	46	42								115	78								116	44
	45	41								155	105								101	41
	44	43								207	144								87	37
	45	45								270	198								74	33
	45	49								343	263								59	30
	46	52								417	333								45	27
	45	53								479	394								31	24
	42	52								515	430								22	22
	40	51								367	229								17	21
	39	51								420	256								14	20
	40	52								465	277								11	19
	42	52								495	293								5	11
	44	51								507	305								5	13
	44	48								500	310								6	15
	43	44								476	307								8	18
	42	39								440	296								13	22
	43	36								400	278								22	25
	44	35								360	257								34	29
	46	36								324	234								45	32
	47	39								291	209								54	33
	47	42								261	184								57	33
	46	46								231	159								54	32
	44	48								200	137								16	16
	41	50								169	117								22	18
	39	50								141	101								32	21
	37	48								117	87								42	24
	35	47								65	44								54	28
	34	46								84	56								67	31
	34	46								111	73								83	35
	36	46								147	99								100	38
	37	46								194	135								119	41
	144	61								251	185								135	44
	169	66								317	247								145	46
	202	75								386	313								145	47
	241	87								447	373								136	46
	279	102								487	411								122	45
	308	115								364	215								107	42
	324	126								413	239								93	38
	324	133								454	263								79	34
	315	136								483	285								66	30
	298	136								496	302								53	27
	277	133								490	312								39	24
	254	129								468	313								28	21
	229	122								438	305								20	20
	204	115								407	292								16	18
	181	109								380	276								14	17
	162	104								357	257								4	12
	147	102								333	236								4	14
	135	101								306	213								5	16
	127	98								275	189								7	20
	122	92								240	166								13	23
	117	83								206	145								23	28
	113	73								175	127								37	32
	110	64								149	111								53	35
	109	56								82	53								66	38
	112	50								107	70								74	39
	117	46								141	94								73	38
	120	43								184	128								63	35
	120	41								236	174								18	19
	116	38								295	231								24	21
	109	37								357	292								35	24
	100	36								415	348								48	27
	92	36								456	387								64	31
	86	36								472	403								81	34
	94	77								342	196								98	37
	125	95								387	223								113	40
	162	110								427	250								126	42
	202	124								455	277								137	44
	241	135								467	297								143	45
	275	142								462	309								144	45
	300	147								447	312								138	45
	315	149								432	311								125	44
	320	149								421	307								109	41
	315	147								413	299								93	38
	302	144								403	286								79	35
	283	137								385	269								67	31
	258	128								360	249								56	27
	228	115								327	226								45	24
	195	99								291	202								34	21
	160	82								255	179								25	19
	129	65								222	159								19	18
	104	52								192	141								16	16
	85	46								80	53								4	15
	72	45								105	68								5	18
	63	49								137	91								7	22
	58	54								178	123								14	26
	55	58								226	166								25	31
	53	50								279	219								41	36
	51	47								335	275								61	40
	49	44								387	326								80	43
	47	43								425	364								92	44
	45	43								444	383								93	44
	45	45								388	237								83	41
	45	48								412	264								66	37
	46	51								423	285								23	22
	44	52								426	300								29	25
	42	53								430	312								40	29
	39	53								438	322								56	32
	38	55								449	327								76	36
	39	56								457	328								98	40
	43	57								455	321								119	43
	46	55								443	308								138	45
	48	51								420	289								151	46
	48	47								391	266								155	47
	47	43								356	242								153	46
	48	41								319	217								147	45
	50	40								282	194								138	44
	52	41								246	172								126	42
	53	43								213	152								111	40
	53	46								78	53								96	37
	51	50								103	68								80	34
	50	53								136	90								67	31
	48	55								176	122								55	27
	45	54								222	163								46	24
	42	53								272	212								37	21
	39	51								323	264								29	19
	36	49								367	310								22	17
	36	47								399	345								4	17
	132	59								415	364								5	20
	156	62								339	220								8	24
	189	70								361	246								14	29
	227	81								380	270								26	35
	264	95								402	294								44	40
	294	109								429	317								67	45
	312	120								458	337								90	48
	318	128								483	350								107	50
	312	132								500	357								111	49
	299	134								507	355								102	46
	279	134								504	345								83	42
	254	131								490	328								60	37
	228	127								466	306								30	26
	203	121								432	281								39	30
	181	116								391	255								52	35
	162	113								348	231								71	40
	147	111								306	208								94	44
	135	109								268	187								122	48
	127	105								234	166								149	52
	121	98								78	54								174	54
	117	88								103	69								190	55
	114	77								136	92								194	54
	114	67								177	123								186	52
	115	59								223	163								170	49
	118	53								272	210								150	45
	121	49								318	258								132	42
	122	46								356	299								115	39
	121	43								380	330								100	36
	116	40								391	348								85	33
	108	38								292	201								70	30
	100	37								321	230								56	27
	93	37								355	261								45	24
	89	37								395	293								36	21
	87	37								437	322								30	18
	86	67								476	347								24	16
	111	84								511	366								6	23
	144	101								538	377								10	27
	184	117								559	381								16	32
	227	131								569	375								29	38
	267	142								564	361								47	44
	300	151								542	341								72	48
	324	154								505	317								97	52
	339	155								460	295								116	54
	343	153								414	274								122	53
	337	151								371	255								114	50
	323	148								331	235								95	46
	301	143								290	213								73	40
	273	134								247	187								37	29
	239	122								78	56								52	35
	203	107								104	72								71	41
	166	90								138	94								95	47
	134	73								180	125								125	53
	108	60								227	165								158	59
	89	53								276	210								192	63
	77	51								319	254								222	66
	69	53								351	292								243	67
	65	57								368	319								249	66
	63	60								373	335								240	63
	62	61								260	186								215	58
	64	65								298	218								183	52
	63	63								343	252								152	46
	61	61								391	287								126	41
	59	58								438	319								106	36
	57	55								484	348								90	32
	56	52								529	371								75	29
	53	49								571	388								61	26
	49	47								606	396								47	23
	46	46								625	395								36	21
	45	46								623	386								28	19
	45	48								600	371								23	17
	46	50								563	356								9	25
	45	53								522	343								13	29
	42	54								480	330								20	34
	39	56								438	314								32	40
	38	58								392	292								51	46
	40	59								343	261								76	51
	44	59								291	223								101	54
	49	57								239	181								120	56
	52	53								188	140								127	55
	54	50								80	58								119	52
	55	48								107	74								102	48
	56	47								141	97								81	42
	58	47								183	129								62	36
	60	48								231	167								62	37
	60	50								279	210								92	45
	59	53								321	251								127	54
	58	56								349	286								168	62
	56	59								362	311								211	70
	54	60								363	326								253	77
	51	60								242	173								289	81
	47	58								283	204								313	83
	43	55								330	238								321	82
	119	56								379	273								310	78
	142	57								430	308								281	72
	172	63								484	340								239	64
	207	73								541	368								192	55
	242	85								595	390								150	47
	272	99								636	403								118	40
	293	111								657	408								95	34
	304	120								656	407								78	29
	304	127								638	405								64	26
	295	131								610	403								51	23
	278	133								578	400								17	30
	255	132								540	390								24	35
	229	130								495	370								36	41
	204	126								445	337								55	46
	182	123								388	293								78	50
	164	121								328	242								103	53
	149	120								267	191								121	55
	137	118								208	146								127	54
	128	112								83	59								120	52
	123	103								109	77								104	48
	121	92								142	101								86	43
	121	81								184	132								70	37
	122	71								231	170								63	36
	124	63								279	210								103	46
	126	57								320	249								155	56
	126	52								346	282								215	68
	125	49								358	306								278	79
	121	46								358	322								334	89
	115	43								227	158								378	96
	107	40								268	188								405	101
	99	39								312	222								411	101
	93	38								362	258								396	97
	90	38								418	296								361	91
	90	38								479	331								310	81
	91	38								542	362								251	70
	101	73								599	387								193	59
	128	89								640	406								144	48
	162	106								663	420								108	39
	203	121								671	433								84	32
	245	134								665	445								67	27
	284	145								649	454								53	23
	315	152								622	453								41	21
	337	155								584	437								27	35
	349	154								536	404								39	40
	352	151								481	356								56	44
	345	149								418	299								79	48
	329	148								349	242								103	51
	306	145								280	190								120	52
	276	138								216	146								126	52
	241	127								84	60								119	50
	203	112								109	79								104	47
	167	96								141	105								88	42
	135	80								182	136								74	37
	110	68								227	171								60	32
	93	59								273	210								96	42
	82	56								313	247								159	55
	76	57								340	278								242	69
	72	59								354	303								335	83
	70	61								357	322								422	96
	69	61								213	144								488	108
	69	60								250	173								524	116
	67	59								293	208								527	120
	62	69								343	246								501	118
	64	68								401	284								454	112
	65	67								464	319								391	102
	64	67								526	351								320	89
	64	66								581	381								248	75
	64	64								626	410								184	62
	63	62								659	437								132	49
	61	59								679	463								95	39
	57	56								684	484								71	31
	52	52								671	493								54	25
	47	49								644	484								42	22
	45	48								605	454								31	20
	45	48								555	406								38	37
	46	50								494	347								55	41
	46	52								422	286								76	44
	44	55								346	229								100	47
	42	57								273	180								118	48
	40	59								83	59								126	48
	42	60								107	79								120	47
	47	60								138	106								106	45
	53	57								176	137								90	41
	58	55								219	172								75	37
	62	53								263	208								61	33
	64	53								302	243								47	28
	67	54								331	275								137	49
	68	56								348	302								229	64
	69	57								358	325								348	80
	68	58								198	133								477	97
	66	60								232	163								587	113
	64	63								273	197								656	126
	62	65								322	233								672	134
	60	66								377	268								639	136
	57	66								436	303								573	133
	107	53								497	339								488	124
	127	52								555	377								398	111
	153	54								608	416								311	95
	183	62								650	454								232	79
	214	72								675	486								165	63
	243	85								679	504								115	49
	267	98								665	503								80	38
	283	109								637	479								58	30
	290	119								598	435								43	24
	287	126								543	379								32	21
	274	130								474	318								23	18
	254	132								396	259								50	37
	230	131								318	207								70	40
	205	130								248	162								94	42
	184	129								82	57								115	44
	165	129								104	78								125	44
	151	129								132	104								121	44
	140	127								167	136								108	42
	133	121								208	170								91	40
	129	111								250	206								75	37
	129	99								288	240								59	33
	131	88								319	271								44	29
	134	77								342	299								31	25
	136	69								358	326								180	55
	135	62								183	124								301	73
	133	57								214	152								455	92
	129	53								251	182								616	111
	123	50								295	213								746	128
	116	46								347	247								811	141
	108	43								404	285								801	149
	100	41								466	327								729	150
	94	40								530	372								620	144
	92	39								586	416								500	132
	92	38								626	455								386	117
	94	38								644	482								286	99
	96	37								643	489								204	80
	97	64								630	474								140	63
	117	77								604	440								94	49
	144	92								562	392								64	37
	177	107								501	336								45	29
	215	121								426	279								33	23
	254	132								347	226								24	19
	289	142								276	179								18	17
	317	148								215	141								42	33
	335	149								79	54								61	36
	344	147								99	74								84	38
	344	144								126	101								106	39
	336	143								159	132								119	40
	320	144								197	167								119	41
	297	143								238	201								108	40
	268	138								276	235								91	39
	234	129								309	265								73	36
	197	115								335	293								55	34
	163	100								355	320								39	30
	134	86								193	135								26	27
	112	74								226	161								18	23
	97	66								267	190								215	62
	87	62								316	225								360	82
	81	61								373	265								542	103
	77	61								436	310								726	123
	75	61								495	355								865	140
	73	60								542	396								922	153
	72	59								570	427								887	160
	70	58								583	443								780	159
	67	58								585	439								638	151
	64	61								576	419								491	137
	62	64								551	384								360	119
	61	65								502	338								253	99
	62	66								436	288								172	80
	64	67								362	238								113	62
	65	68								292	192								73	47
	66	70								232	152								49	36
	68	71								76	50								35	27
	70	71								96	70								26	22
	70	69								121	96								20	18
	67	66								153	127								15	16
	62	63								189	161								50	31
	55	58								229	196								72	33
	50	54								268	229								94	35
	46	50								302	258								108	37
	46	49								329	284								111	38
	48	50								349	309								102	38
	49	52								363	333								87	37
	48	55								173	116								70	36
	46	57								202	139								52	33
	45	59								239	168								36	31
	46	60								286	202								23	28
	51	59								340	240								15	24
	58	57								394	281								11	21
	65	56								440	319								234	70
	71	57								474	351								392	91
	76	59								497	372								586	113
	79	61								514	380								778	134
	80	63								523	375								917	151
	79	65								516	357								962	162
	77	66								486	328								908	167
	73	68								434	290								780	163
	70	69								370	247								620	153
	97	52								305	203								462	137
	113	48								245	162								326	117
	133	47								194	127								219	97
	157	52								73	46								142	77
	184	60								92	65								89	59
	211	72								117	90								56	45
	236	85								147	120								37	34
	256	98								183	154								39	28
	269	110								223	189								58	30
	272	119								262	223								77	32
	266	126								297	251								91	34
	252	129								322	275								96	35
	232	131								339	295								91	36
	209	132								350	312								80	36
	188	134								356	326								65	35
	170	137								153	100								49	33
	155	138								179	121								34	31
	145	136								213	146								23	28
	139	129								254	176								16	26
	138	119								298	208								12	23
	140	108								339	241								236	77
	144	96								373	270								394	100
	148	85								403	294								584	123
	148	76								432	311								767	143
	145	69								457	320								891	159
	140	63								469	321								923	168
	133	58								459	311								858	170
	126	54								427	289								725	164
	119	50								377	257								566	151
	111	47								319	217								413	134
	104	44								260	174								285	113
	98	42								206	134								187	92
	96	40								88	60								118	73
	96	39								112	83								73	56
	97	37								142	113								45	42
	100	37								178	147								30	32
	113	69								218	183								45	27
	133	81								258	217								61	29
	157	95								292	246								73	31
	186	108								316	268								78	33
	219	120								329	284								76	34
	253	129								334	294								69	35
	283	136								337	300								58	34
	306	140								136	87								45	33
	320	139								159	104								33	31
	325	136								188	126								23	29
	322	133								221	150								18	26
	314	134								254	175								14	24
	300	137								286	201								12	22
	279	139								318	224								11	20
	253	136								354	247								230	84
	222	128								390	267								376	109
	189	116								418	284								547	132
	159	103								430	293								704	152
	133	90								420	288								804	165
	115	79								389	268								819	172
	102	71								341	233								751	170
	93	66								283	190								627	162
	86	64								224	145								484	147
	81	62								171	106								351	128
	77	61								83	56								241	108
	74	60								107	78								158	87
	72	58								136	107								100	68
	70	57								172	141								63	52
	66	57								212	177								39	39
	63	59								252	212								26	29
	60	61								286	242								46	27
	59	62								309	264								55	30
	60	63								320	276								60	32
	62	65								321	281								60	34
	65	67								321	282								56	34
	68	70								124	78								49	34
	72	73								144	93								40	33
	76	75								168	110								31	31
	77	74								194	130								25	29
	74	72								221	151								21	27
	68	69								253	173								18	25
	60	64								290	197								16	23
	53	58								333	225								13	21
	49	53								374	254								11	18
	48	51								405	278								223	90
	50	50								419	290								352	116
	52	52								409	283								494	139
	52	55								374	255								615	158
	51	57								319	211								684	169
	50	59								253	162								683	173
	51	58								189	117								617	168
	55	57								136	82								511	157
	62	56								102	75								393	141
	71	58								130	103								285	122
	80	61								165	136								198	101
	87	64								204	173								133	80
	92	68								243	208								87	62
	93	70								277	239								56	47
	90	71								301	261								37	36
	85	72								312	273								25	27
	243	100								312	277								41	29
	254	111								310	275								45	32
	255	119								210	140								45	33
	249	124								246	165								43	34
	236	128								291	196								40	34
	218	132								341	233								35	33
	198	137								389	269								30	31
	180	142								426	295								26	29
	166	144								439	301								24	27
	156	142								419	281								22	26
	151	135								367	238								20	24
	151	126								294	185								17	21
	155	115								218	133								13	19
[truncated: 12,360 more rows]

## Sheet: FigS3
Panel b
		MAGL activity (%)
	DH-463 concentration (M)	Mean	SD	N			log(inhibitor) vs. response -- Variable slope
	0	100	23.4637	8			Best-fit values			95% Confidence Intervals
	10-10	105.132	5.79617	4			BOTTOM	7,823		BOTTOM	-3.392 to 19.04
	10-9	91.5194	4.88186	4			TOP	= 100.0		LOGIC50	-8.270 to -7.607
	10-8	51.3279	9.06344	4			LOGIC50	-7,938		HILLSLOPE	-1.190 to -0.3776
	10-7	27.8239	5.90444	4			HILLSLOPE	-0,7836		IC50	5.367e-009 to 2.474e-008
	10-6	10.8061	3.36784	4			IC50	1,152e-008		Goodness of Fit
	10-5	5.02297	3.58862	4			Span	= 92.18		Degrees of Freedom	29
							Std. Error			R2	0,9102
							BOTTOM	5,484		Absolute Sum of Squares	4986
							LOGIC50	0,1622		Sy.x	13,11
							HILLSLOPE	0,1985		Constraints
										TOP	TOP = 100.0
										Number of points
										Analyzed	32
Panel c						Panel d						Panel e

## Sheet: FigS5
Panel b									Panel f
	Immunostaining fluorescence intensity (a.u.)	Pharmacostaining fluorescence intensity								ImmunoSTORM LPs	PharmacoSTORM LPs
	3499.8	1651.46			Linear regression analysis, Goodness of fit					958	2971			Linear regression analysis, Goodness of fit
	361.694	401.515			r2	0,8347				603	2088			r²	0,8843
	1887.19	1861.01								182	273
	1039.1	1039.1								234	729
	2706.53	2455.91								81	272
	317.864	72.0187								99	265
	3368.19	2576.03								197	789
	1091.13	742.934								635	1484
	3204.07	2246.18								83	497
	360.517	101.832								404	611
	1765.41	1765.41								543	1954
	1295.84	1016.22								45	262
	928.62	305.47								126	803
	4996.97	2660.45								29	288
	1531.82	1871.41
	3676.44	3001.24							Panel g
	5868.58	3342.87								bins	Fluo-CAR	Cy5-conjugated antibody
	744.769	194.849								1	0.0818227	0.376163
	7217.12	5427.22								2,5	4.70639	6.94532
	1528.04	729.365								4	17.7904	17.8504
	2539.41	1330.81								5,5	23.7108	21.9051
	1394.64	880.855								7	22.0173	20.5721
	1166.99	405.186								8,5	16.4248	15.5058
	4880.77	4880.77								10	9.82126	9.88432
	2146.54	1115.12								11,5	4.02263	4.69565
	2262.76	2262.76								13	1.06814	1.57495
	4841.2	2358.14								14,5	0.275279	0.4629
	1234.36	604.837								16	0.0640627	0.152474
	378.406	64.9333								17,5	0.0114171	0.053868
										19	0.00443999	0.0164343
										20,5	0.000634284	0.00273905
Panel d										22	0.000634284	0.00182603
	Immunostaining fluorescence intensity (a.u.)	Pharmacostaining fluorescence intensity
	16	5			Linear regression analysis, Goodness of fit				Panel i					Panel k
	20	7			r2	0.8739				Distance [nm]	Fluo-CAR	Cy5-AB			Distance [nm]	Fluo-CAR	Cy5-AB
	27	8								0	1.19787	10.1762			0	0	0
	36	11								5	0.976043	12.6063			5	0	0
	47	14			Number of XY Pairs	4888				10	1.02041	12.1203			10	0	0
	59	18			Pearson r	0,9348				15	1.44188	8.83961			15	0	0
	69	21			95% confidence interval	0.9312 to 0.9383				20	2.52884	4.98177			20	0	0
	74	23			P value (two-tailed)	P<0.0001				25	4.41437	2.09599			25	0	0
	75	23			P value summary	***				30	7.51997	0.668287			30	0	0
	78	24			Is the correlation significant? (alpha=0.05)	Yes				35	12.378	0.151883			35.1	0	0
	91	27			R squared	0,8739				40	19.055	0			40.1	0	0
	117	34								45	24.4898	0			45.1	0	0
	154	45								50	24.6894	0			50.1	0	0
	190	56								55	19.6539	0			55.1	0	0
	209	63								60	13.2653	0.121507			60.1	0	0
	202	62								65	9.42768	0.880923			65.1	0	0
	20	6								70	8.7622	3.49332			70.1	0	0
	25	8								75	9.25022	8.5966			75.1	0	0
	33	11								80	8.98403	14.277			80.1	0	0
	46	14								85	7.76398	15.8262			85.1	0	0
	63	20								90	6.74357	11.4216			90.1	0	0
	85	27								95	6.72138	5.34629			95.1	0	0
	109	34								100	7.43123	1.67072			100.2	0	0
	128	41								105	8.1189	0.45565			105.2	0	0
	137	45								110	8.31854	0.516403			110.2	0	0
	135	44								115	7.89707	1.33657			115.2	0	0
	132	43								120	7.07631	2.94654			120.2	0	0
	141	44								125	6.14463	5.01215			125.2	0	0
	170	50								130	5.32387	6.74362			130.2	0	0
	217	63								135	4.92458	7.22965			135.2	0	0
	263	77								140	5.23514	6.22722			140.2	0	0
	288	86								145	6.67702	4.25273			145.2	0	0
	276	84								150	9.36114	2.27825			150.2	0	0
	231	71								155	13.5093	0.972054			155.2	0	0
	23	6								160	20.1863	0.303767			160.2	0	0
	30	8								165	30.7897	0.09113			165.2	0	0
	39	11								170	40.8829	0.0607533			170.3	0	0
	53	16								175	41.2378	0.09113			175.3	0	0
	73	23								180	34.4721	0.18226			180.3	0	0
	103	33								185	32.8749	0.27339			185.3	0	0
	140	45								190	36.3132	0.425273			190.3	0	0
	179	58								195	33.9618	0.607533			195.3	0	0
	210	69								200	25.6211	0.850547			200.3	0	0
	223	75								205	24.1792	1.12394			205.3	0	0
	217	74								210	29.2147	1.48846			210.3	0	0
	204	69								215	33.5847	1.88335			215.3	0	0
	204	66								220	33.3407	2.36938			220.3	0	0
	230	70								225	30.2573	2.85541			225.3	0	0
	279	82								230	25.1109	3.40219			230.3	0	0
	331	97								235	18.6335	3.94897			235.4	0	0
	358	106								240	12.3115	4.46537			240.4	0	0
	342	103								245	7.96362	4.9514			245.4	0	0
	285	86								250	7.23159	5.40705			250.4	0	0
	207	63								255	11.9565	5.83232			255.4	0	0
	31	7								260	23.1366	6.25759			260.4	0	0
	42	10								265	37.0453	6.8955			265.4	0	0
	57	15								270	45.8518	7.86756			270.4	0	0
	78	24								275	44.654	9.32564			275.4	0	0
	109	35								280	35.3372	11.3001			280.4	0	0
	152	50								285	24.0018	13.8821			285.4	0	0
	204	68								290	15.7276	17.4058			290.4	0	0
	259	86								295	10.8252	21.7801			295.4	0	0
	301	101								300	7.29814	25.2126			300.5	0	0
	317	109								305	4.61402	24.7266			305.5	0	0
	306	106								310	3.4827	20.0182			310.5	0	0
	283	98								315	4.96894	14.034			315.5	0	0
	270	90								320	9.25022	10.5103			320.5	0	0
	287	91								325	14.2857	11.3001			325.5	0	0
	331	100								330	16.5705	15.6136			330.5	0	0.026455
	381	113								335	14.929	20.1397			335.5	0	0.0529101
	406	120								340	11.6682	21.3244			340.5	0	0.0793651
	385	115								345	9.5386	17.6792			345.5	0	0.10582
	320	97								350	9.71606	11.7861			350.5	0	0.10582
	232	71								355	11.5572	6.92588			355.5	0	0.10582
	41	9								360	13.6646	4.0401			360.5	0	0.15873
	57	13								365	14.5741	2.70352			365.6	0	1.11111
	79	21								370	14.2857	2.30863			370.6	0	5.26455
	110	32								375	14.1304	2.7339			375.6	0	12.8042
	152	48								380	15.1287	3.97934			380.6	0	16.6931
	206	68								385	17.236	5.80194			385.6	0	12.0106
	269	91								390	19.4099	7.77643			390.6	0	4.73545
	331	112								395	20.9849	9.35601			395.6	0	0.846561
	376	128								400	21.8944	10.0547			400.6	0	0.026455
	392	135								405	22.3381	10.0243			405.6	0	0
	377	132								410	22.7152	9.96355			410.6	0	0
	346	121								415	23.6247	10.723			415.6	0	0
	325	111								420	25.3771	12.7886			420.6	0.0467727	0
	333	108								425	26.8855	15.9477			425.6	0.467727	0
	368	114								430	26.1313	19.2284			430.6	2.5725	0
	409	123								435	22.1384	21.6889			435.7	7.95136	0
	425	127								440	16.8146	22.9648			440.7	15.3882	0
	398	120								445	12.378	23.6027			445.7	18.8962	0
	330	101								450	9.25022	24.1495			450.7	14.2657	0
	240	74								455	6.81011	24.1495			455.7	6.54818	0
	74	17								460	4.65838	22.1142			460.7	1.68382	0
	104	26								465	3.19432	17.3147			465.7	0.187091	0
	145	41								470	3.19432	11.2394			470.7	0	0
	198	61								475	5.39042	5.95383			475.7	0	0
	259	85								480	9.49423	2.67315			480.7	0	0
	323	109								485	13.8864	1.03281			485.7	0	0
	380	130								490	14.9068	0.394897			490.7	0	0
	417	143								495	11.2023	0.54678			495.7	0	0
	424	147								500	6.16681	2.00486			500.8	0	0
	404	142								505	3.66016	5.55893			505.8	0	0
	372	131								510	3.54925	11.1786			510.8	0	0
	352	121								515	5.83407	16.2515			515.8	0	0
	359	117								520	11.8012	18.0741			520.8	0	0.026455
	388	121								525	18.8554	17.6488			525.8	0	0.15873
	418	128								530	22.0941	16.5857			530.8	0.187091	0.42328
	424	129								535	20.7187	13.791			535.8	1.82414	1.00529
	391	121								540	17.7019	9.47752			540.8	8.65295	2.01058
	322	102								545	14.8403	5.19441			545.8	22.4509	3.46561
	235	77								550	12.622	2.36938			550.8	30.6829	5.2381
	93	21								555	11.7791	1.03281			555.8	22.1235	6.90476
	132	32								560	11.6238	0.486027			560.8	7.95136	8.01587
	183	50								565	10.8696	0.18226			565.9	1.16932	8.28042
	244	72								570	9.89352	0.0607533			570.9	0.935454	7.93651
	307	97								575	9.76043	0			575.9	5.37886	7.8836
	363	120								580	10.2485	0			580.9	17.2591	9.60317
	402	136								585	10.1153	0			585.9	30.5893	14.5767
	418	143								590	8.91748	0			590.9	27.0346	22.328
	408	142								595	7.56433	0			595.9	11.7399	28.6243
	382	134								600	7.20941	0			600.9	2.15154	29.3651
	355	124								605	7.91925	0			605.9	0.0467727	25.3439
	343	117								610	9.20586	0			610.9	0	20.7407
	356	115								615	11.1801	0			615.9	0	17.4339
	386	120								620	14.2635	0			620.9	0	14.8413
	412	126								625	17.1473	0			625.9	0	12.1958
	413	128								630	17.0807	0			630.9	0	9.62963
	378	122								635	13.5537	0			636	0	7.80423
	312	105								640	9.58296	0			641	0	7.24868
	231	81								645	7.49778	0			646	0	8.73016
	113	25								650	7.85271	0			651	0	13.6773
	160	38								655	13.1322	0			656	0	22.6455
	220	57								660	28.6602	0			661	0	32.8307
	286	81								665	53.6823	0			666	0	42.2222
	346	105								670	69.9201	0			671	0	49.6825
	387	124								675	62.134	0			676	0	44.9206
	401	133								680	40.7054	0			681	0	29.127
	388	132								685	23.2919	0.0303767			686	0.420954	24.709
	358	124								690	16.0825	0.303767			691	3.74181	37.4074
	323	113								695	16.992	1.15431			696	15.7156	52.4603
	300	104								700	19.1659	3.06804			701.1	32.6006	53.4921
	300	100								705	16.4153	6.10571			706.1	44.1534	41.4815
	323	103								710	9.71606	9.47752			711.1	62.5351	31.3227
	360	110								715	5.81189	11.6343			716.1	89.8036	33.8624
	390	120								720	5.9228	11.3609			721.1	100	47.7513
	395	125								725	7.83052	8.77886			726.1	86.7166	60
	367	123								730	10.559	5.37667			731.1	73.4799	64.7619
	309	110								735	13.8864	2.58202			736.1	76.0056	76.2963
	235	88								740	17.4579	0.972054			741.1	79.7474	92.7513
	160	63								745	20.874	0.27339			746.1	58.84	100
	98	39								750	25.0887	0.09113			751.1	27.0346	94.5767
	129	29								755	30.3017	0.121507			756.1	12.348	87.2751
	182	43								760	33.8287	0.243013			761.1	15.3414	78.7037
	247	62								765	33.0745	0.394897			766.2	23.1992	64.7884
	314	84								770	27.9725	0.54678			771.2	29.7942	49.2593
	368	106								775	19.4987	0.668287			776.2	35.7343	37.8836
	392	120								780	10.1819	0.698663			781.2	38.1197	31.8254
	381	122								785	5.4126	0.607533			786.2	26.0056	28.9947
	342	114								790	4.94676	0.486027			791.2	9.77549	27.037
	292	100								795	5.81189	0.36452			796.2	1.82414	24.6561
	249	87								800	7.18722	0.303767			801.2	0.0935454	21.5873
	227	78								805	8.49601	0.425273			806.2	0	17.91
	233	76								810	9.25022	0.850547			811.2	0	13.4921
	264	82								815	9.42768	1.70109			816.2	0	8.67725
	307	93								820	9.82697	3.06804			821.2	0	4.55026
	346	106								825	11.8234	4.89064			826.2	0	1.87831
	364	117								830	16.3931	6.80437			831.3	0	0.582011
	352	121								835	21.3398	8.29283			836.3	0	0.132275
	310	114								840	22.3159	8.86999			841.3	0	0
	246	96								845	19.3434	8.29283			846.3	0	0
	175	71								850	16.9033	6.92588			851.3	0	0
	112	46								855	16.6149	5.74119			856.3	0	0
	138	31								860	17.8128	6.43985			861.3	0	0
	193	45								865	21.3177	10.0851			866.3	0	0
	257	63								870	27.9503	14.7934			871.3	0	0
	320	82								875	35.6034	16.1604			876.3	0	0
	363	100								880	40.5501	12.3633			881.3	0	0
	373	109								885	39.2192	6.71324			886.3	0	0.0529101
	344	106								890	30.0577	2.79465			891.3	0	0.185185
	288	94								895	18.6114	1.33657			896.3	0	0.5291
	227	77								900	15.1065	1.97448			901.4	0	1.08466
	179	62								905	18.6557	4.43499			906.4	0	1.85185
	156	53								910	20.5191	8.2017			911.4	0	2.61905
	162	52								915	19.1216	11.7254			916.4	0	3.04233
	193	59								920	18.4561	12.9405			921.4	0	2.93651
	238	72								925	18.0124	11.0875			926.4	0	2.38095
	284	88								930	15.2839	7.35115			931.4	0	1.87831
	318	103								935	12.0231	3.94897			936.4	0	2.08995
	326	112								940	13.6646	1.88335			941.4	0.233863	3.62434
	305	111								945	20.2751	0.941677			946.4	1.40318	6.64021
	255	98								950	24.3789	0.516403			951.4	5.09822	10.2381
	191	76								955	23.2032	0.303767			956.4	12.2077	12.7513
	127	52								960	24.3123	0.151883			961.4	20.0655	13.2804
	135	31								965	29.0151	0.09113			966.5	22.9186	12.1164
	186	43								970	30.0577	0.0607533			971.5	18.1946	10.4762
	244	57								975	24.7338	0.09113			976.5	9.91581	9.04762
	297	73								980	17.3469	0.151883			981.5	3.55472	7.6455
	329	86								985	11.3798	0.303767			986.5	0.70159	6.08466
	327	91								990	6.98758	0.82017			991.5	0.0467727	4.33862
	290	86								995	4.08163	2.39976			996.5	0	2.75132
	230	72								1000	2.5732	4.9514			1001.5	0	1.50794
	168	56								1005	2.59539	6.16646			1006.5	0	0.714286
	122	42								1010	5.5457	4.89064			1011.5	0	0.26455
	99	34								1015	13.3762	2.97691			1016.5	0	0.0529101
	102	33								1020	25.7098	2.15674			1021.5	0	0
	126	39								1025	37.8216	3.00729			1026.5	0	0
	166	50								1030	45.9627	5.16403			1031.6	0	0
	213	66								1035	48.0479	8.17132			1036.6	0	0
	257	83								1040	43.9441	11.3609			1041.6	0	0
	284	96								1045	37.8438	14.1859			1046.6	0	0
	283	100								1050	32.4091	16.6464			1051.6	0	0
	251	93								1055	26.6193	19.836			1056.6	0	0
	198	75								1060	23.1145	25.2126			1061.6	0	0
	139	54								1065	26.1535	32.5334			1066.6	0	0
	120	26								1070	37.0231	37.7886			1071.6	0	0
	163	36								1075	49.756	36.9684			1076.6	0	0
	210	47								1080	55.0577	30.9234			1081.6	0	0
	250	59								1085	46.7391	23.4812			1086.6	0	0
	270	67								1090	29.9024	18.7424			1091.6	0	0
	260	70								1095	16.3043	19.3803			1096.7	0	0
	223	64								1100	10.8696	23.7242			1101.7	0	0
	171	52								1105	11.291	23.5419			1106.7	0	0
	118	38								1110	16.1491	16.7679			1111.7	0	0
	79	27								1115	23.3141	11.9684			1116.7	0	0
	59	20								1120	27.9059	16.5553			1121.7	0	0
	58	19								1125	27.3736	26.0632			1126.7	0	0
	75	23								1130	24.6894	27.7643			1131.7	0	0
	106	33								1135	22.9814	20.3828			1136.7	0.0935454	0
	147	46								1140	22.0497	15.401			1141.7	1.029	0
	193	61								1145	20.6744	14.6719			1146.7	4.53695	0
	230	75								1150	18.5448	14.4289			1151.7	12.4883	0
	245	83								1155	16.4374	13.2746			1156.7	22.217	0
	232	81								1160	15.1287	11.1482			1161.7	25.7718	0
	193	70								1165	14.8181	8.47509			1166.8	18.4284	0
	143	53								1170	15.0621	5.80194			1171.8	8.46586	0
	96	20								1175	15.7276	3.94897			1176.8	2.29186	0
	129	27								1180	17.0807	4.49575			1181.8	0.280636	0
	162	34								1185	19.2547	8.93074			1186.8	0	0
	188	42								1190	21.4507	15.0972			1191.8	0	0
	198	48								1195	23.181	16.9198			1196.8	0	0
	186	49								1200	24.512	12.181			1201.8	0	0
	156	44								1205	24.2236	5.37667			1206.8	0	0
	116	35								1210	22.0053	1.51883			1211.8	0	0
	35	12								1215	20.4525	0.486027			1216.8	0	0
	33	11								1220	23.0479	0.516403			1221.8	0	0
	42	14								1225	32.8749	0.72904			1226.8	0	0
	64	20								1230	49.9113	0.941677			1231.9	0	0
	97	30								1235	59.5164	1.12394			1236.9	0	0
	136	42								1240	53.0612	1.18469			1241.9	0	0
	175	55								1245	44.5652	1.39733			1246.9	0	0
	199	65								1250	43.3008	2.79465			1251.9	0	0
	201	68								1255	39.8847	8.80923			1256.9	0	0
	178	62								1260	28.15	22.9344			1261.9	0	0
	140	50								1265	19.6539	38.7303			1266.9	0	0
	98	35								1270	19.7205	43.4083			1271.9	0	0
	63	22								1275	26.2644	36.1482			1276.9	0	0
	19	6								1280	34.1171	25.3949			1281.9	0	0
	25	8								1285	37.5111	19.7752			1286.9	0	0
	39	12								1290	33.0745	24.514			1291.9	0	0
	63	19								1295	23.8021	37.6671			1297	0	0
	94	29								1300	15.2174	45.2309			1302	0	0
	129	40								1305	12.9104	37.2418			1307	0	0
	156	50								1310	18.2121	21.5067			1312	0	0
	168	55								1315	25.4658	11.8165			1317	0	0
	158	54								1320	26.819	11.209			1322	0	0.026455
	131	46								1325	23.2032	14.2163			1327	0	0.10582
	98	35								1330	22.4046	15.1883			1332	0	0.26455
	65	24								1335	24.1349	12.9405			1337	0	0.5291
	41	14								1340	21.4286	13.3354			1342	0	0.714286
	17	5								1345	13.6646	20.4131			1347	0	0.767196
	26	8								1350	6.63265	26.3669			1352	0.280636	0.555556
	43	13								1355	4.30346	24.1191			1357	1.77736	0.31746
	67	21								1360	7.71961	18.8032			1362.1	6.64172	0.132275
	96	30								1365	15.9494	14.277			1367.1	15.6689	0
	122	40								1370	22.0275	9.38639			1372.1	23.8541	0
	138	47								1375	19.5652	4.67801			1377.1	23.5734	0
	138	48								1380	14.5297	1.67072			1382.1	15.1076	0
	121	43								1385	13.9308	0.394897			1387.1	6.31431	0
	94	34								1390	17.1251	0.0607533			1392.1	1.49673	0
	67	24								1395	20.1198	0			1397.1	0.140318	0
	44	16								1400	20.6522	0			1402.1	0	0
	27	9								1405	20.63	0.0607533			1407.1	0	0
	33	9								1410	21.7613	0.212637			1412.1	0	0
	51	16								1415	22.6486	0.54678			1417.1	0	0
	74	24								1420	23.4694	1.15431			1422.1	0	0
	97	34								1425	25.7986	2.09599			1427.1	0	0
	114	41								1430	29.5918	3.46294			1432.2	0	0
	119	44								1435	32.8971	5.10328			1437.2	0	0
	110	41								1440	33.984	6.80437			1442.2	0	0
	90	34								1445	31.921	8.29283			1447.2	0	0
	67	25								1450	27.1961	9.41677			1452.2	0	0
	46	18								1455	20.9406	10.2066			1457.2	0	0
	31	11								1460	14.5519	10.966			1462.2	0	0
	41	14								1465	9.60515	11.9077			1467.2	0	0
	59	21								1470	8.22981	13.1531			1472.2	0	0
	79	30								1475	12.9104	15.0365			1477.2	0	0
	95	37								1480	25	19.2284			1482.2	0	0
	102	41								1485	42.5688	28.6148			1487.2	0	0
	99	39								1490	59.2502	40.401			1492.2	0	0
	85	34								1495	65.0399	45.1397			1497.3	0	0
	68	27								1500	56.9876	40.3402			1502.3	0	0
	51	20								1505	44.787	33.9307			1507.3	0	0
	37	15								1510	35.4925	35.8445			1512.3	0	0
	27	11								1515	29.0373	48.2381			1517.3	0	0
	65	26								1520	25.1775	62.4241			1522.3	0	0
	79	33								1525	25.3327	68.712			1527.3	0	0
	88	37								1530	29.3478	69.5018			1532.3	0	0
	89	38								1535	33.8731	68.3779			1537.3	0	0
	82	34								1540	34.0284	59.1738			1542.3	0	0
	71	30								1545	30.1686	48.9368			1547.3	0	0
	59	25								1550	27.5067	49.1798			1552.3	0	0
	48	20								1555	30.2351	53.0073			1557.3	0	0
	38	17								1560	39.0417	53.5237			1562.4	0	0
	31	15								1565	50.7099	53.4022			1567.4	0	0
	66	30								1570	61.2689	46.4459			1572.4	0	0
	76	35								1575	65.4836	29.9818			1577.4	0	0
	81	37								1580	57.52	17.0413			1582.4	0	0
	82	36								1585	42.4579	12.6063			1587.4	0	0
	79	34								1590	29.0373	13.6999			1592.4	0	0
	72	31								1595	21.3177	15.7351			1597.4	0	0
	65	28								1600	17.6575	15.0365			1602.4	0	0
	56	26								1605	16.1269	11.7558			1607.4	0	0
	47	24								1610	16.5705	8.80923			1612.4	0	0
	39	22								1615	20.8518	7.59417			1617.4	0	0
	68	33								1620	29.7693	7.74605			1622.4	0	0
	78	36								1625	36.9787	8.77886			1627.4	0	0
	86	38								1630	39.2192	10.6015			1632.5	0	0
	91	39								1635	37.0896	13.2139			1637.5	0	0
	92	39								1640	29.8359	16.5857			1642.5	0	0
	89	38								1645	19.9867	21.9623			1647.5	0	0
	82	37								1650	14.9068	32.017			1652.5	0	0
	72	36								1655	14.1526	46.5371			1657.5	0	0
	60	33								1660	12.9769	55.164			1662.5	0	0
	79	36								1665	10.2485	49.8481			1667.5	0	0
	94	41								1670	7.87489	43.5602			1672.5	0	0
	107	45								1675	6.87666	45.9903			1677.5	0	0
	116	48								1680	6.89885	43.5298			1682.5	0	0
	118	49								1685	7.6087	33.8396			1687.5	0	0
	115	50								1690	9.18367	28.068			1692.5	0	0
	104	49								1695	12.0009	30.0121			1697.6	0	0
	90	46								1700	16.016	36.695			1702.6	0	0
	72	41								1705	19.4987	43.6209			1707.6	0	0
	105	43								1710	19.6761	46.9623			1712.6	0	0
	126	49								1715	16.3487	45.0182			1717.6	0	0
	142	55								1720	13.1766	41.2515			1722.6	0	0
	151	60								1725	17.1029	37.4241			1727.6	0	0
	152	62								1730	30.7232	29.8906			1732.6	0	0
	143	62								1735	45.0089	19.3803			1737.6	0	0
	126	60								1740	46.6504	14.1859			1742.6	0	0
	103	54								1745	35.2484	17.2236			1747.6	0	0
	79	45								1750	24.4454	21.7497			1752.6	0	0
	115	43								1755	20.7187	22.0838			1757.6	0.0935454	0
	142	52								1760	20.7187	16.8894			1762.7	1.30964	0
	165	61								1765	21.3842	11.1482			1767.7	7.10945	0
	182	68								1770	24.2236	7.50304			1772.7	21.1412	0
	187	73								1775	31.1668	5.58931			1777.7	35.5472	0
	181	75								1780	36.2467	4.25273			1782.7	33.2086	0
	163	73								1785	31.0781	3.09842			1787.7	15.8559	0
	137	66								1790	22.8039	2.09599			1792.7	3.50795	0
	108	56								1795	17.4579	1.33657			1797.7	0.187091	0
	80	45								1800	16.0382	0.759417			1802.7	0	0
	151	53								1805	17.6353	0.425273			1807.7	0	0
	180	64								1810	20.4304	0.27339			1812.7	0	0
	202	74								1815	24.7782	0.577157			1817.7	0	0.0529101
	214	81								1820	32.6309	1.97448			1822.7	0	0.132275
	212	84								1825	41.992	4.73876			1827.8	0	0.291005
	196	83								1830	45.8075	7.44228			1832.8	0	0.5291
	169	77								1835	41.1047	8.14095			1837.8	0	0.873016
	136	67								1840	34.0728	6.3791			1842.8	0	1.34921
	102	55								1845	32.165	3.85784			1847.8	0	1.87831
	74	43								1850	38.3319	2.82503			1852.8	0	2.40741
	182	63								1855	49.8891	4.0401			1857.8	0	2.83069
	208	74								1860	59.827	7.74605			1862.8	0	3.04233
	224	83								1865	61.2245	15.0972			1867.8	0	3.01587
	228	88								1870	58.9397	27.3694			1872.8	0	2.72487
	216	88								1875	58.0302	41.2515			1877.8	0	2.24868
	192	84								1880	53.8598	50.8505			1882.8	0	1.71958
	158	75								1885	45.2972	55.1944			1887.8	0.0467727	1.19048
	122	63								1890	42.1917	55.0121			1892.8	0.233863	0.740741
	91	51								1895	49.2901	48.0255			1897.9	0.608045	0.42328
	198	71								1900	60.1597	37.6063			1902.9	1.029	0.21164
	218	80								1905	67.6131	37.4848			1907.9	1.12254	0.10582
	226	86								1910	69.1659	55.7412			1912.9	0.748363	0.026455
	220	89								1915	69.4765	79.678			1917.9	0.327409	0
	201	86								1920	72.205	84.9635			1922.9	0.0467727	0
	171	79								1925	75.2662	64.9757			1927.9	0	0
	137	69								1930	74.5785	37.181			1932.9	0	0
	104	57								1935	66.7258	19.3499			1937.9	0	0
	198	74								1940	52.6841	11.9988			1942.9	0	0
	210	80								1945	40.7941	10.7533			1947.9	0	0
	210	84								1950	39.1304	13.9429			1952.9	0	0
	197	83								1955	41.8811	21.8712			1957.9	0	0
	174	79								1960	35.8474	32.1993			1963	0	0
	144	70								1965	20.8962	39.2163			1968	0	0
	113	60								1970	9.78261	41.0085			1973	0	0
	87	49								1975	5.03549	40.9781			1978	0	0
	171	65								1980	3.12777	40.2187			1983	0	0
	186	72								1985	2.77285	35.2673			1988	0	0
	191	77								1990	5.67879	25.4253			1993	0	0
	184	78								1995	13.0213	15.3402			1998	0	0
	167	76								2000	22.0053	8.77886			2003	0	0
	143	70								2005	29.1926	5.77157			2008	0	0
	117	61								2010	34.0949	5.16403			2013	0.0467727	0.0793651
	93	51								2015	36.6903	6.50061			2018	0.654818	0.31746
	74	43								2020	36.1136	9.59903			2023	3.83536	1.69312
	143	56								2025	31.4108	12.6063			2028.1	12.3012	7.40741
	159	63								2030	21.9388	13.1227			2033.1	23.246	17.7513
	167	68								2035	14.3301	10.9964			2038.1	26.6604	20.3175
	165	71								2040	15.3948	8.35358			2043.1	18.7091	13.5185
	154	71								2045	21.4951	7.38153			2048.1	7.95136	7.67196
	135	67								2050	25.2662	8.17132			2053.1	2.38541	6.48148
	114	61								2055	22.3603	11.3609			2058.1	4.06922	7.03704
	94	52								2060	15.6389	20.1094			2063.1	16.5108	7.69841
	76	44								2065	11.1136	31.4398			2068.1	31.0571	9.76191
	132	53								2070	11.9343	35.6622			2073.1	28.4378	17.5132
	142	59								2075	18.6557	38.7606			2078.1	14.0786	32.0635
	143	63								2080	28.7267	41.4945			2083.1	8.84004	41.746
	137	64								2085	34.5164	36.5735			2088.1	16.4172	38.1217
	124	63								2090	31.5883	27.9465			2093.2	28.2507	36.4815
	107	59								2095	25.6655	21.1118			2098.2	37.3714	44.9206
	91	53								2100	24.1127	15.0668			2103.2	43.1712	47.8042
	75	46								2105	27.3957	8.41434			2108.2	40.318	38.254
	62	38								2110	32.2316	3.73633			2113.2	33.4425	29.0476
	117	50								2115	39.5519	2.61239			2118.2	42.2825	28.254
	120	54								2120	49.4233	3.6452			2123.2	63.985	38.545
	118	57								2125	55.4791	5.49818			2128.2	75.6782	52.1429
	109	58								2130	54.1482	7.38153			2133.2	62.6754	52.3545
	98	57								2135	50.3993	8.65735			2138.2	46.0243	47.0635
	85	52								2140	47.4933	8.90037			2143.2	37.9794	49.5767
	73	46								2145	42.5688	8.01944			2148.2	25.1637	49.3915
	62	39								2150	35.1375	6.34872			2153.2	9.54163	41.6138
	93	41								2155	29.5918	4.37424			2158.2	2.66604	33.0952
	98	45								2160	28.283	2.64277			2163.3	4.67727	22.2222
	99	49								2165	29.9246	1.39733			2168.3	13.5641	12.328
	95	52								2170	32.7862	0.63791			2173.3	24.7428	10.9259
	87	52								2175	35.9361	0.243013			2178.3	29.1394	18.9418
	79	51								2180	39.1748	0.0607533			2183.3	32.0393	26.6402
	69	46								2185	43.0346	0			2188.3	50.7951	24.6296
	60	40								2190	47.0497	0			2193.3	79.1394	17.6455
	79	36								2195	48.2476	0			2198.3	79.5136	13.0159
	82	40								2200	43.6557	0			2203.3	47.8952	11.3227
	81	43								2205	34.5386	0			2208.3	16.6043	10.3968
	77	46								2210	24.756	0			2213.3	2.99345	8.99471
	72	47								2215	17.0364	0			2218.3	0.187091	7.06349
	65	44								2220	12.2227	0			2223.3	0	4.92063
	58	39								2225	10.2041	0			2228.4	0	2.98942
	63	28								2230	10.071	0.0303767			2233.4	0	1.56085
	67	32								2235	11.4463	0.243013			2238.4	0	0.687831
	69	35								2240	15.4836	0.759417			2243.4	0	0.21164
	68	39								2245	21.8279	1.8226			2248.4	0	0.026455
	65	41								2250	23.0701	3.52369			2253.4	0	0
	61	41								2255	16.1491	5.65006			2258.4	0	0
	56	38								2260	9.29459	7.6853			2263.4	0	0
	56	26								2265	6.36646	8.86999			2268.4	0	0
	59	29								2270	6.0559	8.7181			2273.4	0	0
	60	32								2275	6.87666	7.35115			2278.4	0	0
	59	35								2280	8.34073	5.68044			2283.4	0	0
	57	37								2285	10.5146	5.0729			2288.4	0	0
	53	36								2290	13.9973	6.68287			2293.5	0	0
	47	32								2295	20.63	10.3888			2298.5	0	0
	47	22								2300	31.4774	14.3378			2303.5	0	0
	51	24								2305	41.26	16.4945			2308.5	0	0
	53	26								2310	42.6797	15.8566			2313.5	0	0
	54	29								2315	41.748	13.5784			2318.5	0	0
	52	32								2320	45.4082	11.3609			2323.5	0.654818	0
	49	32								2325	46.118	10.48			2328.5	4.6305	0
	45	30								2330	37.5776	10.966			2333.5	15.2479	0
	44	19								2335	28.0612	12.3026			2338.5	27.6427	0
	47	21								2340	23.9796	14.0644			2343.5	27.8298	0
	48	24								2345	23.8687	16.373			2348.5	14.9205	0
	48	26								2350	25.8208	20.2005			2353.5	3.88213	0
	45	27								2355	29.7693	26.4885			2358.6	0.327409	0
	41	26								2360	38.3762	34.0523			2363.6	0	0
	35	22								2365	53.2165	38.0012			2368.6	0	0
	37	16								2370	65.8385	35.0851			2373.6	0	0
	41	17								2375	68.0346	27.3998			2378.6	0	0
	42	19								2380	60.1375	20.2916			2383.6	0	0
	43	21								2385	48.6469	17.497			2388.6	0	0
	41	22								2390	41.2822	19.7448			2393.6	0	0
	38	22								2395	41.0603	26.2758			2398.6	0	0
	32	19								2400	43.2121	35.2977			2403.6	0	0
	32	13								2405	45.386	42.2236			2408.6	0	0
	35	14								2410	53.9485	40.5529			2413.6	0	0
	38	15								2415	68.0346	30.5893			2418.6	0	0
	38	17								2420	77.9059	19.1677			2423.6	0	0
	37	18								2425	78.0612	12.181			2428.7	0	0
	34	18								2430	70.4747	10.8141			2433.7	0	0
	29	16								2435	62.6664	13.4265			2438.7	0	0
	27	10								2440	54.0816	17.8311			2443.7	0	0
	31	11								2445	43.4561	22.1446			2448.7	0.0935454	0
	33	12								2450	34.9157	26.0328			2453.7	1.26286	0
	34	13								2455	31.921	31.3791			2458.7	6.68849	0
	33	14								2460	35.6699	38.5784			2463.7	18.6623	0
	30	15								2465	44.8092	42.1932			2468.7	29.1862	0
	25	14								2470	54.2369	38.548			2473.7	25.4911	0
	20	11								2475	57.9192	32.746			2478.7	11.4593	0
	23	9								2480	54.0373	32.1081			2483.7	3.46118	0
	27	9								2485	49.7116	41.7072			2488.7	5.28531	0
	29	10								2490	45.4082	61.7558			2493.8	13.7044	0
	30	11								2495	40.3505	79.2831			2498.8	23.3863	0
	29	11								2500	42.6797	77.582			2503.8	25.2572	0
	27	12								2505	51.5084	58.4143			2508.8	17.3527	0
	22	11								2510	58.74	40.401			2513.8	7.43686	0
	17	10								2515	63.9308	33.4143			2518.8	1.82414	0
	22	8								2520	64.0861	33.4751			2523.8	0.187091	0
	25	9								2525	58.8287	33.9611			2528.8	0	0
	26	9								2530	56.1225	32.5942			2533.8	0	0
	25	9								2535	57.764	33.87			2538.8	0	0
	23	9								2540	56.921	41.5857			2543.8	0	0
	19	8								2545	51.5972	47.7218			2548.8	0	0
	15	7								2550	46.7391	46.1118			2553.8	0	0
	18	7								2555	45.142	46.5067			2558.9	0	0
	20	8								2560	46.1846	53.1288			2563.9	0	0
	21	7								2565	50.3993	63.2139			2568.9	0	0
	21	7								2570	50.3106	74.514			2573.9	0	0
	19	6								2575	44.543	84.4168			2578.9	0	0
	16	6								2580	41.9698	89.3378			2583.9	0	0
	12	5								2585	48.1145	87.9405			2588.9	0	0
	14	6								2590	57.8083	83.9611			2593.9	0	0
	15	7								2595	65.4392	81.288			2598.9	0	0
	16	6								2600	71.8057	79.3439			2603.9	0	0
	16	5								2605	77.8616	76.2455			2608.9	0	0
	15	4								2610	79.1704	73.0559			2613.9	0	0
	12	4								2615	71.7835	72.2053			2618.9	0	0
	10	4								2620	58.3186	71.294			2623.9	0	0
	10	5								2625	49.512	64.0948			2629	0	0
	11	6								2630	51.1757	51.3973			2634	0	0
	11	6								2635	56.4774	40.2187			2639	0	0
	11	5								2640	56.0115	33.6574			2644	0	0
	11	4								2645	50	30.0729			2649	0	0
	9	3								2650	48.0257	27.8858			2654	0	0
	8	3								2655	55.5013	27.8554			2659	0	0
	7	4								2660	63.354	33.6574			2664	0	0
	8	5								2665	67.6575	41.4034			2669	0	0
	8	5								2670	70.6078	40.9174			2674	0	0
	8	4								2675	66.2822	34.3864			2679	0	0
	8	4								2680	53.394	29.2831			2684	0	0
	7	4								2685	43.1455	26.9441			2689	0	0
	6	4								2690	39.5741	24.028			2694.1	0	0
	5	3								2695	39.7294	20.1094			2699.1	0	0
	5	4								2700	40.1287	15.9781			2704.1	0	0
	6	4								2705	37.4002	12.0595			2709.1	0	0
	6	4								2710	30.6122	8.38396			2714.1	0	0
	6	5								2715	22.8039	5.10328			2719.1	0	0
	6	6								2720	18.0124	2.82503			2724.1	0	0
	6	6								2725	18.0124	1.45808			2729.1	0	0
	4	2								2730	22.7817	0.759417			2734.1	0	0
	4	3								2735	31.0337	0.394897			2739.1	0	0
	4	4								2740	39.7072	0.212637			2744.1	0	0
	5	5								2745	44.8536	0.09113			2749.1	0	0
	5	6								2750	47.8261	0.0303767			2754.1	0	0
	6	7								2755	50.7764	0.0303767			2759.2	0	0
	6	8								2760	49.7116	0.425273			2764.2	0	0
	6	8								2765	44.0772	2.70352			2769.2	0	0
	3	2								2770	42.1917	9.32564			2774.2	0	0
	4	3								2775	46.4729	19.6233			2779.2	0	0
	4	4								2780	49.4676	27.0656			2784.2	0	0
	5	6								2785	45.6522	28.1896			2789.2	0	0
	6	7								2790	40.2174	28.3111			2794.2	0	0
	6	8								2795	37.622	29.2224			2799.2	0	0
	7	9								2800	35.9805	26.1239			2804.2	0	0
	7	9								2805	32.9192	18.6209			2809.2	0	0
	3	2								2810	28.5049	10.7533			2814.2	0	0
	4	4								2815	24.2014	5.16403			2819.2	0	0
	4	5								2820	21.2067	2.30863			2824.3	0	0
	5	7								2825	20.0754	1.33657			2829.3	0	0
	6	8								2830	21.8057	1.54921			2834.3	0	0
	7	9								2835	28.1721	2.58202			2839.3	0	0
	7	10								2840	38.0435	4.13123			2844.3	0	0
	7	10								2845	46.6726	5.9842			2849.3	0	0
	4	5								2850	49.5785	7.62454			2854.3	0	0
	5	6								2855	49.1349	8.65735			2859.3	0	0
	6	8								2860	52.0186	8.83961			2864.3	0	0
	7	9								2865	54.3256	8.2017			2869.3	0	0
	7	10								2870	49.512	7.13852			2874.3	0	0
	8	10								2875	39.9068	6.19684			2879.3	0	0
	9	11								2880	32.2538	5.83232			2884.3	0	0
	4	5								2885	26.8412	6.16646			2889.3	0	0
	5	7								2890	22.3824	7.19927			2894.4	0	0
	6	8								2895	18.9885	8.62697			2899.4	0	0
	7	9								2900	17.236	10.0243			2904.4	0	0
	8	10								2905	17.9015	11.0875			2909.4	0	0
	9	11								2910	21.5617	11.5735			2914.4	0	0
	9	11								2915	25.2884	11.3609			2919.4	0	0
	9	11								2920	22.3603	10.5407			2924.4	0	0
	5	4								2925	14.7294	9.29526			2929.4	0	0
	6	7								2930	9.58296	7.83718			2934.4	0	0
	7	9								2935	8.67347	6.34872			2939.4	0	0
	8	10								2940	9.5386	5.10328			2944.4	0	0
	8	11								2945	10.9139	4.31349			2949.4	0	0
	9	11								2950	12.866	4.34386			2954.4	0	0
	9	11								2955	15.8385	5.61968			2959.5	0	0
	9	11								2960	19.6761	8.56622			2964.5	0	0
	9	10								2965	23.7799	13.4872			2969.5	0	0
	5	4								2970	26.6415	19.2588			2974.5	0	0
	6	7								2975	26.1979	23.2989			2979.5	0	0
	7	9								2980	23.0923	22.5091			2984.5	0	0
	8	11								2985	20.0976	16.8287			2989.5	0	0
	9	11								2990	19.0106	9.69016			2994.5	0	0
	9	11								2995	17.3913	4.13123			2999.5	0	0
	10	11								3000	14.6406	1.3062			3004.5	0	0
	10	11								3005	12.134	0.27339			3009.5	0	0
	9	10								3010	11.3576	0.0303767			3014.5	0	0
	8	9								3015	11.6238	0			3019.5	0	0
	5	3								3020	12.8216	0			3024.6	0	0
	6	6								3025	16.1491	0			3029.6	0	0
	7	8								3030	19.0772	0			3034.6	0	0
	8	10								3035	16.2156	0			3039.6	0	0
	9	11								3040	9.22804	0			3044.6	0	0
	9	11								3045	4.88021	0			3049.6	0	0
	10	10								3050	5.21296	0			3054.6	0	0
	10	10								3055	8.65129	0			3059.6	0	0
	9	10								3060	14.3523	0.0607533			3064.6	0	0
	8	9								3065	21.5617	0.121507			3069.6	0	0
	6	8								3070	27.1517	0.18226			3074.6	0	0
	5	4								3075	28.283	0.27339			3079.6	0	0
	6	7								3080	25.244	0.425273			3084.6	0	0
	8	9								3085	21.8279	1.00243			3089.7	0	0
	8	9								3090	20.2307	3.09842			3094.7	0	0
	9	9								3095	20.1198	8.56622			3099.7	0	0
	9	9								3100	20.9849	17.1628			3104.7	0	0
	9	9								3105	24.024	23.7849			3109.7	0	0
	9	9								3110	30.8119	24.1191			3114.7	0	0
	8	8								3115	39.197	21.0207			3119.7	0	0
	6	7								3120	42.6353	20.1701			3124.7	0	0
	6	5								3125	40.8163	21.9927			3129.7	0.0467727	0
	7	6								3130	40.7941	21.8408			3134.7	0.70159	0
	8	7								3135	43.8332	16.8894			3139.7	3.41441	0
	8	7								3140	43.6114	9.44715			3144.7	9.96258	0
	9	7								3145	37.866	3.79708			3149.7	18.2414	0
	9	7								3150	33.252	1.3062			3154.7	21.0009	0
	9	7								3155	34.8713	0.577157			3159.8	14.1253	0
	8	7								3160	41.5927	0.394897			3164.8	5.89336	0
	6	7								3165	50.2662	0.303767			3169.8	1.40318	0
	7	4								3170	58.7622	0.243013			3174.8	0.140318	0
	8	4								3175	72.0275	0.18226			3179.8	0	0
	9	4								3180	86.535	0.121507			3184.8	0	0
	9	5								3185	96.4286	0.121507			3189.8	0.187091	0.15873
	9	6								3190	100	0.18226			3194.8	1.44995	1.34921
	8	6								3195	95.8296	0.394897			3199.8	5.89336	6.00529
	7	6								3200	79.5031	1.09356			3204.8	15.9963	14.4974
	7	3								3205	55.3239	2.76428			3209.8	31.1974	17.8836
	8	3								3210	37.866	6.13609			3214.8	43.9663	10.582
	9	4								3215	33.2964	11.6039			3219.8	45.9308	3.01587
	9	5								3220	36.047	18.5602			3224.9	37.9327	0.449736
	9	5								3225	40.2174	25.6075			3229.9	32.5538	0.291005
	8	5								3230	42.2138	31.7132			3234.9	33.3957	0.476191
	7	5								3235	41.1269	36.5431			3239.9	25.3508	0.687831
	6	3								3240	39.1304	40.4921			3244.9	10.3368	1.00529
	7	3								3245	38.6868	43.226			3249.9	1.87091	1.50794
	8	4								3250	41.6593	44.2892			3254.9	0.0467727	2.27513
	9	4								3255	50.2218	43.4386			3259.9	0	3.25397
	9	5								3260	59.4942	40.6744			3264.9	0.233863	4.15344
	8	5								3265	58.9397	36.4824			3269.9	2.15154	4.4709
	7	5								3270	49.268	31.5614			3274.9	9.77549	4.02116
	6	4								3275	38.7977	27.1264			3279.9	24.7428	3.1746
	7	4								3280	30.5679	24.1191			3284.9	31.2442	2.19577
	8	4								3285	24.0683	22.8433			3290	20.0187	1.48148
	9	5								3290	21.4286	22.9951			3295	5.84659	0.952381
	9	5								3295	26.4419	24.3013			3300	0.467727	0.608466
	9	5								3300	37.0231	26.9441			3305	0	0.37037
	8	4								3305	46.961	30.8323			3310	0	0.21164
	7	4								3310	54.4587	35.6318			3315	0	0.10582
	7	4								3315	60.0488	41.0693			3320	0	0.026455
	9	5								3320	59.3833	47.175			3325	0	0
	9	5								3325	51.9299	53.8275			3330	0	0
	10	5								3330	44.654	59.4775			3335	0	0
	10	5								3335	41.6371	61.1482			3340	0	0
	9	4								3340	42.7906	57.2296			3345	0	0
	8	4								3345	47.8704	48.6938			3350	0	0
	8	5								3350	55.9228	39.6719			3355.1	0	0
	9	5								3355	63.11	33.87			3360.1	0	0
	10	5								3360	63.0878	32.1081			3365.1	0	0
	11	5								3365	55.7232	33.1713			3370.1	0	0
	11	5								3370	49.8447	35.4192			3375.1	0	0
	11	5								3375	47.6264	37.1507			3380.1	0	0
	10	4								3380	41.3931	37.2722			3385.1	0	0
	9	5								3385	31.3886	36.3912			3390.1	0	0
	10	5								3390	23.7799	38.1835			3395.1	0	0
	12	5								3395	22.5155	44.1373			3400.1	0	0
	12	5								3400	29.2591	46.8712			3405.1	0	0
	13	5								3405	42.4579	39.9453			3410.1	0	0
	13	5								3410	54.0594	34.1738			3415.1	0	0
	12	4								3415	59.1393	33.4143			3420.1	0	0
	9	5								3420	60.7808	34.7205			3425.2	0	0
	11	6								3425	53.8598	36.4216			3430.2	0	0
	13	6								3430	38.354	38.4872			3435.2	0	0
	14	5								3435	28.8598	42.0109			3440.2	0	0
	15	6								3440	33.0745	48.2078			3445.2	0	0
	14	5								3445	46.85	55.7716			3450.2	0	0
	13	5								3450	58.2076	60.5711			3455.2	0	0
	10	5								3455	59.228	59.2953			3460.2	0	0
	12	6								3460	54.9246	52.1567			3465.2	0	0
	14	6								3465	52.3736	42.8615			3470.2	0	0
	15	6								3470	50.7099	38.5176			3475.2	0	0
	16	6								3475	48.0257	43.6513			3480.2	0	0
	16	6								3480	46.6504	58.5358			3485.2	0	0
	15	5								3485	46.9831	77.9162			3490.3	0	0
	10	5								3490	44.4543	95.5954			3495.3	0	0
	13	6								3495	42.0364	100			3500.3	0	0
	15	6								3500	44.4765	85.6015			3505.3	0	0
	16	6								3505	49.512	63.3961			3510.3	0	0
	17	7								3510	48.913	46.932			3515.3	0	0
	17	7								3515	42.0364	38.6391			3520.3	0	0
	16	6								3520	39.3966	36.209			3525.3	0	0
	10	5								3525	45.5634	40.158			3530.3	0	0
	13	6								3530	54.3478	48.9976			3535.3	0	0
	15	6								3535	59.2724	49.9089			3540.3	0	0
	17	7								3540	62.5998	38.8214			3545.3	0	0
	17	7								3545	65.5058	30.5893			3550.3	0	0
	17	8								3550	65.9494	30.4071			3555.4	0	0
	16	7								3555	66.992	34.4775			3560.4	0	0
	12	5								3560	69.0106	38.062			3565.4	0	0
	14	5								3565	67.4135	38.3657			3570.4	0	0
	16	6								3570	63.2431	34.5686			3575.4	0	0
	17	7								3575	58.6735	28.3414			3580.4	0	0
	17	8								3580	51.4641	22.1142			3585.4	0	0
	15	8								3585	41.8367	17.3451			3590.4	0	0
	13	6								3590	34.4499	14.0036			3595.4	0	0
	11	4								3595	33.0745	11.2697			3600.4	0	0
	13	5								3600	35.6921	8.68773			3605.4	0	0
	15	5								3605	39.4854	6.16646			3610.4	0	0
	16	6								3610	43.6779	3.94897			3615.4	0	0
	16	7								3615	49.8447	2.2175			3620.5	0	0
	15	7								3620	59.228	1.09356			3625.5	0	0
	13	6								3625	70.4303	0.45565			3630.5	0	0
	10	3								3630	76.7968	0.243013			3635.5	0	0
	12	3								3635	71.362	0.334143			3640.5	0	0
	13	4								3640	57.0763	0.972054			3645.5	0	0
	14	5								3645	43.3895	2.30863			3650.5	0	0
	14	6								3650	34.5164	4.43499			3655.5	0	0
	14	6								3655	28.6602	7.04739			3660.5	0	0
	12	5								3660	22.8261	9.38639			3665.5	0	0
	10	2								3665	16.3265	10.4496			3670.5	0	0
	12	3								3670	11.3576	9.81166			3675.5	0	0
	13	3								3675	10.2041	7.98906			3680.5	0	0
	13	4								3680	13.7311	6.22722			3685.5	0	0
	12	4								3685	20.4304	5.74119			3690.6	0	0
	11	4								3690	28.1721	7.01701			3695.6	0	0
	9	4								3695	34.4721	9.44715			3700.6	0	0
	9	2								3700	38.0657	11.6343			3705.6	0	0
	11	2								3705	37.5333	12.4241			3710.6	0	0
	11	3								3710	34.6052	11.9077			3715.6	0	0
	12	3								3715	31.2777	11.2697			3720.6	0	0
	11	3								3720	28.5493	11.938			3725.6	0	0
	10	3								3725	26.7303	14.4897			3730.6	0	0
	9	3								3730	25.6433	18.4994			3735.6	0	0
	8	2								3735	25.1331	22.8129			3740.6	0	0
	10	2								3740	24.6894	26.3669			3745.6	0	0
	11	2								3745	23.669	28.4326			3750.6	0	0
	11	3								3750	21.7391	28.7971			3755.7	0	0
	10	3								3755	19.5874	28.068			3760.7	0	0
	10	3								3760	19.1659	27.2479			3765.7	0	0
	8	3								3765	23.2254	27.1264			3770.7	0	0
	8	2								3770	31.2999	27.5516			3775.7	0	0
	9	3								3775	37.378	27.6124			3780.7	0	0
	10	3								3780	36.7569	26.1239			3785.7	0	0
	11	3								3785	30.9006	22.7218			3790.7	0	0
	11	3								3790	25.0665	18.0437			3795.7	0	0
	10	3								3795	21.1402	13.1835			3800.7	0	0
	9	3								3800	17.7684	9.17375			3805.7	0	0
	7	3								3805	15.2396	6.19684			3810.7	0	0
	9	4								3810	14.4854	4.13123			3815.7	0	0
	10	4								3815	15.2174	2.67315			3820.8	0	0
	11	4								3820	16.5262	1.60996			3825.8	0	0
	12	4								3825	17.8128	0.941677			3830.8	0	0
	11	5								3830	19.4765	0.607533			3835.8	0	0
	10	5								3835	22.6708	0.72904			3840.8	0	0
	7	3								3840	27.9725	1.3062			3845.8	0	0
	9	4								3845	34.7161	2.43013			3850.8	0	0
	10	5								3850	40.9938	4.07047			3855.8	0	0
	11	6								3855	45.3638	5.95383			3860.8	0	0
	12	6								3860	47.7152	7.65492			3865.8	0	0
	12	7								3865	48.1367	8.7181			3870.8	0	0
	11	7								3870	46.0958	8.77886			3875.8	0	0
	7	4								3875	41.3709	7.86756			3880.8	0	0
	9	5								3880	34.7161	6.22722			3885.8	0	0
	11	6								3885	27.8838	4.37424			3890.9	0	0
	13	6								3890	22.8261	2.7339			3895.9	0	0
	14	7								3895	20.6744	1.51883			3900.9	0	0
	14	8								3900	21.1846	0.72904			3905.9	0	0
	14	9								3905	22.5599	0.36452			3910.9	0	0
	8	4								3910	22.9148	0.243013			3915.9	0	0
	10	5								3915	21.4951	0.394897			3920.9	0	0
	13	6								3920	19.0106	0.789793			3925.9	0	0
	15	7								3925	16.7924	1.48846			3930.9	0	0
	17	9								3930	15.7498	2.52126			3935.9	0	0
	17	10								3935	15.8385	3.88821			3940.9	0	0
	16	10								3940	16.3265	5.55893			3945.9	0	0
	8	5								3945	16.4374	7.38153			3950.9	0	0
	11	6								3950	16.1713	9.113			3956	0	0
	15	8								3955	15.9716	10.5407			3961	0	0
	18	9								3960	15.8607	11.4216			3966	0	0
	20	10								3965	15.528	11.6343			3971	0	0
	21	12								3970	14.7515	11.1786			3976	0	0
	20	12								3975	13.8199	10.2066			3981	0	0
	13	7								3980	13.11	8.86999			3986	0	0
	17	9								3985	12.7551	7.35115			3991	0	0
	21	11								3990	12.622	5.89307			3996	0	0
	24	13								3995	12.5333	4.67801
	25	14
	25	15
	22	14
	14	8
	19	11
	24	14
	29	16
	31	18
	31	19
	28	18
	16	9
	21	13
	28	17
	34	20
	38	23
	38	24
	35	23
	17	9
	24	15
	32	20
	40	25
	45	29
	47	30
	44	28
	19	11
	27	17
	36	24
	45	30
	52	35
	55	36
	52	35
	22	12
	31	20
	41	29
	51	36
	59	41
	62	43
	60	41
	24	14
	34	23
	45	33
	56	41
	64	47
	68	49
	66	47
	58	41
	28	17
	38	26
	49	36
	61	45
	69	51
	73	53
	70	51
	61	45
	31	19
	42	29
	54	38
	66	47
	75	53
	78	55
	74	53
	64	47
	47	31
	60	40
	73	49
	81	54
	84	56
	78	54
	67	48
	53	33
	68	42
	81	50
	90	55
	91	58
	85	56
	72	50
	60	35
	77	44
	91	53
	101	58
	102	60
	94	59
	80	53
	67	35
	86	47
	103	56
	114	63
	116	67
	107	65
	91	59
	74	36
	96	49
	115	61
	129	71
	132	75
	124	74
	106	67
	80	37
	105	52
	127	67
	143	78
	148	85
	140	83
	121	75
	84	38
	111	54
	137	70
	155	83
	162	90
	154	89
	133	79
	84	38
	113	54
	140	70
	160	84
	168	90
	160	88
	139	77
	80	36
	108	51
	135	66
	155	78
	163	84
	155	81
	134	70
	71	32
	97	45
	121	58
	139	69
	146	73
	139	70
	119	59
	59	27
	80	38
	100	48
	115	56
	120	59
	114	56
	97	47
	46	21
	62	30
	78	39
	89	45
	93	47
	87	43
	74	36
	35	18
	47	26
	59	33
	67	37
	69	37
	64	34
	54	27
	29	18
	38	25
	47	31
	53	34
	54	34
	50	30
	42	23
	29	21
	37	28
	44	34
	49	36
	49	35
	45	31
	37	24
	27	18
	36	26
	45	34
	53	41
	57	43
	57	41
	51	36
	42	28
	38	24
	50	33
	62	43
	72	50
	77	53
	76	50
	67	44
	54	32
	71	43
	89	53
	102	61
	109	64
	106	60
	93	53
	55	30
	76	43
	100	55
	124	66
	142	74
	150	75
	144	71
	128	62
	105	52
	77	42
	106	58
	138	72
	168	83
	189	88
	197	88
	190	82
	170	73
	143	63
	113	54
	108	59
	146	78
	185	93
	218	103
	241	105
	247	102
	238	94
	216	86
	186	77
	152	69
	119	60
	148	79
	195	101
	240	117
	275	124
	295	123
	299	116
	287	108
	264	100
	233	93
	197	85
	159	77
	71	36
	103	54
	147	76
	198	102
	253	126
	301	141
	335	146
	350	141
	347	132
	333	123
	309	116
	278	110
	242	104
	201	95
	161	83
	124	69
	53	26
	73	37
	101	51
	141	72
	192	97
	252	125
	313	149
	363	164
	394	167
	402	159
	392	148
	372	139
	347	132
	316	128
	280	123
	238	114
	196	100
	156	85
	122	71
	60	26
	80	37
	104	51
	136	68
	179	90
	235	118
	300	147
	365	172
	418	187
	447	189
	449	181
	431	168
	404	157
	375	150
	342	146
	306	141
	266	132
	224	119
	185	104
	150	89
	121	75
	66	26
	89	38
	113	52
	139	67
	172	86
	214	108
	268	135
	333	165
	400	192
	456	209
	487	214
	488	206
	465	192
	432	179
	395	170
	358	164
	320	158
	282	150
	244	137
	208	122
	176	108
	148	95
	125	84
	46	18
	68	26
	94	38
	123	52
	150	67
	176	83
	204	101
	239	122
	287	148
	347	179
	414	209
	475	231
	513	241
	518	236
	496	222
	457	205
	413	192
	369	183
	328	175
	290	165
	255	152
	224	139
	197	126
	173	115
	153	104
	138	94
	127	85
	118	77
	25	11
	34	15
	48	21
	68	30
	95	41
	127	54
	159	68
	187	83
	209	98
	230	113
	256	132
	293	157
	346	188
	410	222
	475	252
	522	268
	538	268
	521	254
	481	234
	431	217
	380	203
	334	191
	295	179
	262	165
	235	153
	213	142
	194	133
	179	124
	168	116
	161	107
	156	100
	151	94
	143	89
	132	82
	119	74
	107	64
	32	15
	42	20
	54	27
	72	35
	96	45
	126	58
	160	71
	192	85
	217	98
	234	110
	248	122
	264	138
	291	160
	335	193
	395	232
	461	269
	518	293
	546	298
	540	285
	503	264
	450	243
	394	224
	343	208
	301	191
	269	176
	245	163
	226	154
	212	148
	202	142
	197	136
	195	130
	195	125
	193	121
	187	116
	176	108
	163	99
	149	87
	136	76
	123	67
	111	59
	99	53
	41	19
	53	25
	66	33
	82	42
	103	52
	129	64
	159	77
	190	89
	218	101
	238	111
	249	119
	256	128
	265	140
	283	160
	318	193
	371	235
	438	278
	501	310
	542	321
	548	312
	520	291
	469	268
	411	246
	356	225
	312	204
	280	184
	256	170
	238	162
	226	157
	220	154
	219	151
	223	149
	228	148
	231	146
	227	142
	219	136
	208	126
	196	114
	183	103
	170	93
	156	85
	142	78
	129	72
	37	17
	50	24
	66	31
	81	39
	98	49
	117	59
	138	71
	163	84
	189	95
	213	106
	232	114
	245	120
	251	125
	254	130
	257	139
	268	157
	294	187
	341	229
	404	276
	472	313
	524	330
	545	326
	530	310
	486	289
	430	266
	374	241
	329	214
	296	191
	271	175
	254	165
	242	162
	237	161
	239	162
	246	164
	255	166
	261	168
	261	166
	256	161
	249	153
	240	142
	230	131
	218	122
	205	114
	191	107
	176	99
	161	91
	42	20
	57	28
	76	37
	95	46
	115	56
	132	67
	150	78
	170	90
	190	102
	210	111
	225	118
	236	122
	241	125
	242	126
	241	129
	240	136
	246	150
	265	176
	304	214
	363	258
	431	297
	492	319
	528	323
	529	314
	498	299
	448	278
	395	251
	351	222
	318	195
	294	176
	276	166
	263	162
	257	163
	258	166
	267	172
	277	178
	285	183
	287	184
	286	182
	282	176
	277	167
	269	157
	259	147
	247	140
	234	134
	220	127
	206	118
	49	25
	63	33
	82	43
	104	54
	128	65
	148	75
	164	86
	178	96
	193	107
	207	116
	219	123
	226	126
	228	127
	227	126
	223	125
	219	125
	216	129
	219	139
	233	159
	265	190
	318	229
	384	266
	449	291
	497	301
	515	300
	500	292
	461	276
	415	252
	374	223
	343	196
	321	176
	304	165
	290	160
	282	161
	281	166
	288	173
	297	181
	304	189
	307	194
	307	195
	305	191
	301	184
	294	174
	285	165
	274	158
	263	153
	251	147
	239	138
	226	125
	213	110
	201	97
	190	88
	179	83
	71	38
	87	48
	108	59
	133	72
	157	84
	176	94
	190	103
	199	111
	206	120
	213	126
	217	130
	217	131
	213	128
	207	124
	199	120
	193	118
	189	120
	190	127
	202	142
	229	165
	275	197
	336	229
	401	254
	457	269
	489	275
	490	275
	466	265
	429	246
	394	220
	368	195
	348	175
	332	163
	318	158
	308	158
	305	162
	309	170
	315	179
	320	188
	322	195
	320	198
	316	197
	310	191
	302	182
	292	174
	283	167
	274	162
	266	157
	257	149
	248	136
	238	123
	230	112
	224	106
	219	104
	211	101
	196	95
	173	84
	76	40
	85	47
	96	55
	112	65
	132	77
	157	89
	181	101
	199	110
	211	118
	216	124
	218	129
	216	133
	211	134
	204	131
	194	125
	183	118
	174	112
	166	109
	165	116
	177	127
	202	146
	242	171
	296	197
	357	219
	415	236
	455	248
	469	253
	458	250
	431	236
	403	215
	382	193
	366	175
	353	162
	341	156
	330	155
	324	157
	324	163
	326	171
	328	181
	327	188
	322	193
	315	193
	306	188
	295	180
	285	172
	277	165
	272	161
	268	156
	263	148
	256	137
	250	126
	245	119
	244	119
	245	122
	244	124
	234	120
	213	110
	184	96
	154	80
	125	65
	101	52
	57	28
	71	35
	84	42
	95	49
	104	56
	112	64
	120	72
	133	81
	151	91
	174	103
	198	114
	219	124
	234	131
	239	136
	235	139
	224	139
	209	136
	192	129
	176	120
	161	110
	150	103
	145	106
	158	118
	182	134
	218	154
	265	175
	321	193
	376	210
	419	224
	439	233
	437	235
	419	226
	397	209
	379	190
	368	173
	359	160
	349	153
	338	150
	329	151
	324	155
	322	161
	320	169
	317	176
	310	180
	301	180
	290	176
	278	169
	268	162
	262	156
	261	151
	261	147
	260	139
	256	130
	250	122
	246	119
	247	123
	253	130
	258	137
	255	138
	242	132
	220	120
	194	104
	168	88
	142	73
	116	60
	25	14
	32	18
	42	23
	54	29
	68	36
	84	44
	100	52
	114	59
	124	66
	131	72
	135	79
	140	86
	148	93
	164	102
	186	113
	213	124
	241	136
	262	144
	270	149
	263	150
	242	147
	215	139
	186	127
	161	114
	142	101
	129	92
	143	111
	167	127
	199	144
	241	161
	289	176
	338	191
	379	205
	402	217
	405	220
	393	214
	374	200
	359	183
	350	167
	345	155
	338	147
	328	143
	315	142
	305	144
	299	149
	295	155
	290	160
	283	162
	274	161
	264	157
	253	151
	245	145
	243	141
	245	137
	250	133
	251	127
	247	119
	240	112
	234	112
	234	118
	241	129
	250	140
	256	146
	253	146
	243	139
	228	126
	208	112
	185	97
	159	84
	132	73
	107	63
	85	52
	20	12
	26	16
	33	21
	43	26
	53	33
	66	40
	80	47
	95	55
	111	62
	127	69
	139	75
	147	81
	150	86
	151	92
	152	97
	157	103
	170	110
	194	119
	227	131
	265	144
	296	154
	308	160
	297	160
	266	153
	224	140
	184	124
	151	107
	127	92
	216	148
	257	160
	299	173
	336	187
	358	199
	364	204
	355	199
	339	186
	325	170
	317	155
	313	144
	309	137
	299	132
	285	131
	272	132
	262	135
	256	138
	251	140
	245	140
	239	137
	231	133
	224	128
	219	124
	219	122
	225	120
	231	117
	234	112
	229	105
	219	100
	210	100
	207	106
	213	118
	226	132
	239	144
	247	150
	250	150
	247	143
	238	132
	222	120
	200	110
	174	100
	148	89
	122	77
	98	62
	26	17
	34	22
	44	29
	56	36
	69	44
	83	53
	97	61
	110	69
	124	76
	137	82
	148	85
	157	88
	160	91
	160	95
	157	100
	155	105
	158	109
	171	115
	197	123
	237	135
	284	147
	323	159
	340	164
	325	163
	285	153
	232	137
	181	118
	222	143
	257	154
	289	167
	310	178
	317	182
	311	177
	297	165
	283	151
	274	138
	270	129
	265	123
	256	120
	242	118
	228	118
	217	118
	210	119
	206	118
	203	115
	199	111
	195	106
	190	102
	188	101
	191	101
	197	101
	204	100
	205	97
	199	91
	187	86
	176	85
	171	89
	176	100
	190	116
	208	132
	225	145
	239	151
	248	150
	250	145
	244	138
	230	132
	212	126
	190	118
	166	105
	139	88
	111	68
	35	23
	45	30
	56	38
	70	47
	86	57
	103	66
	119	76
	132	84
	143	91
	151	96
	158	98
	163	98
	166	97
	165	97
	161	100
	156	104
	152	109
	155	113
	167	117
	195	123
	238	133
	288	144
	330	154
	347	159
	330	156
	285	145
	213	132
	240	144
	260	154
	268	157
	265	152
	253	142
	239	129
	228	119
	222	112
	216	108
	208	105
	195	103
	182	101
	172	100
	165	98
	162	95
	160	91
	158	86
	157	82
	155	79
	154	79
	158	80
	138	69
	133	72
	137	81
	151	96
	171	114
	193	131
	214	142
	231	147
	242	146
	247	145
	245	145
	238	146
	228	144
	211	134
	186	116
	155	94
	36	23
	47	30
	59	39
	72	48
	86	58
	102	69
	121	80
	140	90
	156	99
	167	106
	173	110
	175	112
	175	110
	174	106
	170	101
	165	99
	159	101
	152	105
	147	109
	149	112
	160	115
	185	118
	224	125
	270	133
	308	141
	322	144
	305	140
	193	119
	210	127
	219	130
	218	126
	196	107
	184	99
	176	94
	169	91
	161	89
	150	86
	140	84
	131	81
	180	125
	201	133
	219	137
	232	140
	241	146
	250	155
	255	160
	253	157
	238	145
	211	125
	178	103
	31	19
	44	27
	59	37
	75	48
	91	59
	105	70
	120	81
	137	93
	156	103
	174	112
	189	119
	198	123
	200	124
	197	122
	191	117
	184	110
	175	104
	166	101
	157	101
	148	104
	142	106
	142	108
	150	108
	169	109
	198	111
	232	116
	260	121
	270	123
	254	118
	186	120
	205	127
	224	138
	247	152
	271	167
	289	174
	294	171
	281	158
	255	142
	220	123
	183	105
	27	15
	36	21
	49	29
	68	41
	89	55
	110	70
	128	83
	142	94
	155	105
[truncated: 2,923 more rows]

## Sheet: FigS6
Panel b
		D3R	D2R
	Glu2.65	0.035	0.334
	Asp3.32	0.925	0.922
	Val3.33	0.24	0.169
	Cys3.36	0.219	0.014
	Cys182ECL2 (D2R) /Ser182ECL2(D3R)	0.394	0.636
	Phe6.51	0.4	0.683
	Phe6.52	0.908	0.721
	His6.55 hydrophobe	0.081	0.488
	His6.55 halogen	0.518	0.153
	Asn6.58	0.266	0
	Tyr7.32	0.422	0.13
Panel d
		PharmacoSTORM LPs / ImmunoSTORM LPs (% of D3R)
		D2R			One sample t test			Shapiro-Wilk normality test
		3.46639			Theoretical mean	100,0		Statistics=0.911, p=0.488
		8.43197			Actual mean	7,203		Sample looks Gaussian (fail to reject H0)
		4.24319			Discrepancy	92,80
		12.6707			95% CI of discrepancy	-99.56 to -86.04
					t, df	t=43.69 df=3
					P value (two tailed)	2.639e-05
					Significant (alpha=0.05)?	Yes

[truncated: 6 more sheets: FigS7, FigS8, FigS9, FigS10, FigS11, FigS12]
